# Supplementary material for: IGFBP-6 regulates breast cancer cell cycle progression by promoting exit out of G1
Source: J Biol Chem. 2025 Dec 17;302(2):111069. doi: 10.1016/j.jbc.2025.111069 (PMC12860944; doi:10.1016/j.jbc.2025.111069)
Supplement: Supplementary Table 1 [file mmc2.xlsx]

## Sheet: Sheet1
	Table S-1.	siRNA 1 Complete List of Differentially Expressed Proteins
	Upregulated
UniProt ID	Proteins	Description	logFC_1	adj.P.Val_1
P05161	ISG15	Ubiquitin-like protein ISG15	8.74683	0.00565948
P20591	MX1	Interferon-induced GTP-binding protein Mx1	7.48222	0.00115823
P09913	IFIT2	Interferon-induced protein with tetratricopeptide repeats 2	6.61773	0.000936019
P09914	IFIT1	Interferon-induced protein with tetratricopeptide repeats 1	6.47949	0.000427443
O14879	IFIT3	Interferon-induced protein with tetratricopeptide repeats 3	6.14957	0.00131915
P29728	OAS2	2-5-oligoadenylate synthase 2	5.9294	0.000990066
Q15646	OASL	2-5-oligoadenylate synthase-like protein	5.06446	0.000408635
Q92985	IRF7	Interferon regulatory factor 7	4.55871	0.000990066
Q5H9U9	DDX60L	Probable ATP-dependent RNA helicase DDX60-like	4.07571	0.000643591
Q9BYX4	IFIH1	Interferon-induced helicase C domain-containing protein 1	3.75381	5.72735e-05
Q9BYK8	HELZ2	3-5 exoribonuclease HELZ2	3.55111	6.77567e-05
P00973	OAS1	2-5-oligoadenylate synthase 1	3.19924	8.98802e-05
O95786	RIGI	Antiviral innate immune response receptor RIG-I	2.85256	0.000231461
Q5K651	SAMD9	Sterile alpha motif domain-containing protein 9	2.74984	0.000231461
O15162	PLSCR1	Phospholipid scramblase 1	2.68651	0.000131611
Q8IY21	DDX60	Probable ATP-dependent RNA helicase DDX60	2.62971	0.000233308
Q00978	IRF9	Interferon regulatory factor 9	2.5916	5.52399e-05
Q9Y6K5	OAS3	2-5-oligoadenylate synthase 3	2.36974	0.000272109
P40305	IFI27	Interferon alpha-inducible protein 27, mitochondrial	2.34472	0.0156236
Q8IXQ6	PARP9	Protein mono-ADP-ribosyltransferase PARP9	2.33813	0.000272109
Q96C10	DHX58	ATP-dependent RNA helicase DHX58	2.22601	0.000463957
Q08380	LGALS3BP	Galectin-3-binding protein	2.15123	0.00129582
P42224	STAT1	Signal transducer and activator of transcription 1-alpha/beta	2.14938	0.000200015
O14933	UBE2L6	Ubiquitin/ISG15-conjugating enzyme E2 L6	2.13184	0.00187768
Q9HB58	SP110	Sp110 nuclear body protein	2.07397	0.00025356
Q8TDB6	DTX3L	E3 ubiquitin-protein ligase DTX3L	2.03226	0.00012531
P10321	HLA-C	HLA class I histocompatibility antigen, C alpha chain	1.96099	0.000395003
P19474	TRIM21	E3 ubiquitin-protein ligase TRIM21	1.95995	0.000622859
P30511	HLA-F	HLA class I histocompatibility antigen, alpha chain F	1.95724	0.00321194
Q460N5	PARP14	Protein mono-ADP-ribosyltransferase PARP14	1.91953	0.000342695
Q9H0J9	PARP12	Protein mono-ADP-ribosyltransferase PARP12	1.76339	0.000182935
P19525	EIF2AK2	Interferon-induced, double-stranded RNA-activated protein kinase	1.64453	5.34274e-05
P13747	HLA-E	HLA class I histocompatibility antigen, alpha chain E	1.57907	0.000860267
P04439	HLA-A	HLA class I histocompatibility antigen, A alpha chain	1.52201	0.00926543
P23497	SP100	Nuclear autoantigen Sp-100	1.51934	0.00252982
P29590	PML	Protein PML	1.47098	0.00163656
Q9BQE5	APOL2	Apolipoprotein L2	1.46514	0.00334561
P17693	HLA-G	HLA class I histocompatibility antigen, alpha chain G	1.44639	0.00145919
Q10589	BST2	Bone marrow stromal antigen 2	1.34299	0.000566928
P01889	HLA-B	HLA class I histocompatibility antigen, B alpha chain	1.24409	0.00107914
Q96DR4	STARD4	StAR-related lipid transfer protein 4	1.24394	2.77644e-05
Q9Y3Z3	SAMHD1	Deoxynucleoside triphosphate triphosphohydrolase SAMHD1	1.21722	0.00223338
Q9Y2V7	COG6	Conserved oligomeric Golgi complex subunit 6	1.16642	0.0137755
P17676	CEBPB	CCAAT/enhancer-binding protein beta	1.10993	0.0368437
Q9P2E3	ZNFX1	NFX1-type zinc finger-containing protein 1	1.10563	0.00069911
Q53GL7	PARP10	Protein mono-ADP-ribosyltransferase PARP10	1.09795	0.00729682
P61769	B2M	Beta-2-microglobulin	1.06346	0.00171153
Q9NZT2	OGFR	Opioid growth factor receptor	1.0581	0.00107916
Q13325	IFIT5	Interferon-induced protein with tetratricopeptide repeats 5	1.03452	0.0366595
Q9H1C4	UNC93B1	Protein unc-93 homolog B1	1.03451	0.0150509
Q8NHU6	TDRD7	Tudor domain-containing protein 7	1.01308	0.0020635
P52630	STAT2	Signal transducer and activator of transcription 2	1.01145	0.00651908
P28838	LAP3	Cytosol aminopeptidase	0.971362	0.00205951
P50616	TOB1	Protein Tob1	0.944483	5.06166e-06
Q9H2G9	BLZF1	Golgin-45	0.938483	0.000413701
Q03518	TAP1	Antigen peptide transporter 1	0.935928	0.00353489
Q70CQ4	USP31	Ubiquitin carboxyl-terminal hydrolase 31	0.9294	0.0284756
Q7Z2W4	ZC3HAV1	Zinc finger CCCH-type antiviral protein 1	0.914948	0.00012531
Q8TCS8	PNPT1	Polyribonucleotide nucleotidyltransferase 1, mitochondrial	0.912015	0.00156952
O95274	LYPD3	Ly6/PLAUR domain-containing protein 3	0.911159	0.015722
P28062	PSMB8	Proteasome subunit beta type-8	0.885771	0.0028447
Q5W0Z9	ZDHHC20	Palmitoyltransferase ZDHHC20	0.87918	0.000158307
Q63HN8	RNF213	E3 ubiquitin-protein ligase RNF213	0.844517	0.00095601
P33897	ABCD1	ATP-binding cassette sub-family D member 1	0.824043	0.00867894
P28065	PSMB9	Proteasome subunit beta type-9	0.823508	0.0438744
P80217	IFI35	Interferon-induced 35 kDa protein	0.810613	0.00591273
P42892	ECE1	Endothelin-converting enzyme 1	0.802957	0.00384919
O15126	SCAMP1	Secretory carrier-associated membrane protein 1	0.785451	5.04821e-05
Q86V85	GPR180	Integral membrane protein GPR180	0.761408	0.0244376
Q9Y6B6	SAR1B	Small COPII coat GTPase SAR1B	0.757762	0.000379136
Q9H0P0	NT5C3A	Cytosolic 5-nucleotidase 3A	0.75432	0.0483472
O15533	TAPBP	Tapasin	0.735732	0.00398442
Q08AF3	SLFN5	Schlafen family member 5	0.731234	0.00772108
Q6FIF0	ZFAND6	AN1-type zinc finger protein 6	0.728662	0.0336629
Q5JSZ5	PRRC2B	Protein PRRC2B	0.724328	3.85191e-06
Q99836	MYD88	Myeloid differentiation primary response protein MyD88	0.710931	0.000460839
Q03169	TNFAIP2	Tumor necrosis factor alpha-induced protein 2	0.708218	0.013628
Q9NRD1	FBXO6	F-box only protein 6	0.693163	0.000119486
Q92794	KAT6A	Histone acetyltransferase KAT6A	0.691374	0.00720862
Q14258	TRIM25	E3 ubiquitin/ISG15 ligase TRIM25	0.683442	0.000208015
P55265	ADAR	Double-stranded RNA-specific adenosine deaminase	0.682869	0.000450659
Q13740	ALCAM	CD166 antigen	0.67957	0.00016391
Q9Y519	TMEM184B	Transmembrane protein 184B	0.662786	0.000118453
P98179	RBM3	RNA-binding protein 3	0.662032	0.0761564
Q04917	YWHAH	14-3-3 protein eta	0.654747	3.11644e-05
Q92508	PIEZO1	Piezo-type mechanosensitive ion channel component 1	0.651754	4.60963e-05
Q9NV35	NUDT15	Nucleotide triphosphate diphosphatase NUDT15	0.637423	0.000139234
Q9BZL6	PRKD2	Serine/threonine-protein kinase D2	0.635928	0.00827397
O43524	FOXO3	Forkhead box protein O3	0.629839	0.0264167
Q8TDX7	NEK7	Serine/threonine-protein kinase Nek7	0.626393	0.00095601
P26358	DNMT1	DNA (cytosine-5)-methyltransferase 1	0.624403	9.38739e-06
Q96GX5	MASTL	Serine/threonine-protein kinase greatwall	0.611943	0.00170462
O60675	MAFK	Transcription factor MafK	0.609687	0.00014757
Q9NVF9	ETNK2	Ethanolamine kinase 2	0.606173	0.000438196
Q96K49	TMEM87B	Transmembrane protein 87B	0.605546	7.04507e-05
O43286	B4GALT5	Beta-1,4-galactosyltransferase 5	0.603402	0.0606179
Q9BX46	RBM24	RNA-binding protein 24	0.600029	0.000410391
Q15800	MSMO1	Methylsterol monooxygenase 1	0.59002	0.00651908
O75071	EFCAB14	EF-hand calcium-binding domain-containing protein 14	0.589914	5.04821e-05
P10600	TGFB3	Transforming growth factor beta-3 proprotein	0.589766	0.00270191
O75787	ATP6AP2	Renin receptor	0.587316	5.62119e-06
Q03519	TAP2	Antigen peptide transporter 2	0.585436	0.00454921
A7E2V4	ZSWIM8	Zinc finger SWIM domain-containing protein 8	0.585055	0.00630855
	Downregulated
UniProt ID	Proteins	Description	logFC_1	adj.P.Val_1
Q03924	ZNF117	Zinc finger protein 117	-1.34658	7.30517e-06
Q9Y244	POMP	Proteasome maturation protein	-1.3017	7.30517e-06
P27540	ARNT	Aryl hydrocarbon receptor nuclear translocator	-1.22447	4.32208e-05
O00458	IFRD1	Interferon-related developmental regulator 1	-1.04682	0.139552
O75330	HMMR	Hyaluronan mediated motility receptor	-1.02082	1.41976e-07
Q9ULW0	TPX2	Targeting protein for Xklp2	-1.00092	1.29956e-07
Q9Y605	MRFAP1	MORF4 family-associated protein 1	-0.969278	2.63388e-06
Q9Y6A5	TACC3	Transforming acidic coiled-coil-containing protein 3	-0.957765	4.74095e-06
Q9NZH5	PTTG2	Securin-2	-0.938229	8.86163e-05
P49454	CENPF	Centromere protein F	-0.935174	1.41976e-07
Q8NHU0	CT45A3	Cancer/testis antigen family 45 member A3	-0.911242	5.87205e-06
Q9Y5F0	PCDHB13	Protocadherin beta-13	-0.909172	1.02088e-05
P06276	BCHE	Cholinesterase	-0.879674	0.00181912
Q52LW3	ARHGAP29	Rho GTPase-activating protein 29	-0.87368	0.000622859
P11388	TOP2A	DNA topoisomerase 2-alpha	-0.847766	1.17292e-05
O14965	AURKA	Aurora kinase A	-0.841594	3.89074e-06
P14635	CCNB1	G2/mitotic-specific cyclin-B1	-0.824634	5.67541e-07
P33552	CKS2	Cyclin-dependent kinases regulatory subunit 2	-0.796242	0.00208418
Q8WWK9	CKAP2	Cytoskeleton-associated protein 2	-0.790981	2.86238e-05
Q9Y625	GPC6	Glypican-6	-0.788974	0.113158
Q9P2D1	CHD7	Chromodomain-helicase-DNA-binding protein 7	-0.788628	0.00156952
Q12834	CDC20	Cell division cycle protein 20 homolog	-0.775053	0.000221525
Q9C0A6	SETD5	Histone-lysine N-methyltransferase SETD5	-0.77424	0.146758
Q96EA4	SPDL1	Protein Spindly	-0.772817	0.000247991
Q53EZ4	CEP55	Centrosomal protein of 55 kDa	-0.768817	1.05014e-06
Q9H6F5	CCDC86	Coiled-coil domain-containing protein 86	-0.755814	2.57111e-05
Q15398	DLGAP5	Disks large-associated protein 5	-0.75306	3.89074e-06
P78524	DENND2B	DENN domain-containing protein 2B	-0.748296	0.0243158
Q99661	KIF2C	Kinesin-like protein KIF2C	-0.736958	7.30517e-06
Q9NQS7	INCENP	Inner centromere protein	-0.734017	0.000131611
O15392	BIRC5	Baculoviral IAP repeat-containing protein 5	-0.704763	3.53217e-05
Q9Y5V3	MAGED1	Melanoma-associated antigen D1	-0.697877	0.000887398
Q9P0T7	TMEM9	Proton-transporting V-type ATPase complex assembly regulator TMEM9	-0.696116	0.00278015
Q9UKE5	TNIK	TRAF2 and NCK-interacting protein kinase	-0.688229	9.65397e-06
Q96RE7	NACC1	Nucleus accumbens-associated protein 1	-0.686873	7.30517e-06
Q8NCF5	NFATC2IP	NFATC2-interacting protein	-0.680011	0.000379136
Q56P03	EAPP	E2F-associated phosphoprotein	-0.678274	0.00257124
Q8NEM2	SHCBP1	SHC SH2 domain-binding protein 1	-0.674891	0.000149835
O14645	DNALI1	Axonemal dynein light intermediate polypeptide 1	-0.670344	2.86238e-05
P43251	BTD	Biotinidase	-0.658453	4.92239e-05
Q9BXS6	NUSAP1	Nucleolar and spindle-associated protein 1	-0.644084	3.89074e-06
P31431	SDC4	Syndecan-4	-0.639961	0.0036591
Q96C57	CUSTOS	Protein CUSTOS	-0.636178	0.012157
O00762	UBE2C	Ubiquitin-conjugating enzyme E2 C	-0.633229	1.54847e-05
O14757	CHEK1	Serine/threonine-protein kinase Chk1	-0.622735	7.30517e-06
O75420	GIGYF1	GRB10-interacting GYF protein 1	-0.617876	0.0197111
Q96HE9	PRR11	Proline-rich protein 11	-0.607347	2.55972e-05
Q96SN8	CDK5RAP2	CDK5 regulatory subunit-associated protein 2	-0.604715	2.88562e-05
Q9BW71	HIRIP3	HIRA-interacting protein 3	-0.60114	1.29026e-05
Q53EL6	PDCD4	Programmed cell death protein 4	-0.597928	0.000158307
Q96F24	NRBF2	Nuclear receptor-binding factor 2	-0.595692	0.00348348
Q5T9C2	EEIG1	Early estrogen-induced gene 1 protein	-0.594605	0.00020653
Q9Y5E2	PCDHB7	Protocadherin beta-7	-0.588772	0.00113298
Q6DD87	ZNF787	Zinc finger protein 787	-0.587425	0.490908
