# Supplementary material for: IGFBP-6 regulates breast cancer cell cycle progression by promoting exit out of G1
Source: J Biol Chem. 2025 Dec 17;302(2):111069. doi: 10.1016/j.jbc.2025.111069 (PMC12860944; doi:10.1016/j.jbc.2025.111069)
Supplement: Supplementary Table 2 [file mmc3.xlsx]

## Sheet: Sheet1
	Table S-2	siRNA 3 Complete List of Differentially Expressed Proteins
	Upregulated
UniProt ID	Protein	Description	logFC_3	adj.P.Val_3
P20591	MX1	Interferon-induced GTP-binding protein Mx1	2.93748	0.099917
P05161	ISG15	Ubiquitin-like protein ISG15	2.84284	0.307888
P09913	IFIT2	Interferon-induced protein with tetratricopeptide repeats 2	2.62616	0.083835
Q92985	IRF7	Interferon regulatory factor 7	1.94052	0.061163
P29728	OAS2	2-5-oligoadenylate synthase 2	1.63757	0.23351
P09914	IFIT1	Interferon-induced protein with tetratricopeptide repeats 1	1.45984	0.270427
Q00978	IRF9	Interferon regulatory factor 9	1.39161	0.00306242
Q9BYX4	IFIH1	Interferon-induced helicase C domain-containing protein 1	1.29059	0.0309533
Q9BYK8	HELZ2	3-5 exoribonuclease HELZ2	1.23997	0.0317979
Q15646	OASL	2-5-oligoadenylate synthase-like protein	1.1508	0.270616
Q5H9U9	DDX60L	Probable ATP-dependent RNA helicase DDX60-like	1.14965	0.208354
O14879	IFIT3	Interferon-induced protein with tetratricopeptide repeats 3	0.928956	0.566035
P10321	HLA-C	HLA class I histocompatibility antigen, C alpha chain	0.916509	0.0302915
O15162	PLSCR1	Phospholipid scramblase 1	0.828564	0.073653
P50616	TOB1	Protein Tob1	0.817172	1.22251e-05
Q5W0Z9	ZDHHC20	Palmitoyltransferase ZDHHC20	0.798466	0.00038409
Q70CQ4	USP31	Ubiquitin carboxyl-terminal hydrolase 31	0.785542	0.0592253
Q8TDB6	DTX3L	E3 ubiquitin-protein ligase DTX3L	0.762018	0.0345191
Q13740	ALCAM	CD166 antigen	0.746685	0.000122617
P26358	DNMT1	DNA (cytosine-5)-methyltransferase 1	0.741635	5.69938e-06
Q5JSZ5	PRRC2B	Protein PRRC2B	0.737415	4.99927e-06
O00712	NFIB	Nuclear factor 1 B-type	0.727924	0.000181719
Q8IY21	DDX60	Probable ATP-dependent RNA helicase DDX60	0.709715	0.158428
O15126	SCAMP1	Secretory carrier-associated membrane protein 1	0.670722	0.000181719
Q13439	GOLGA4	Golgin subfamily A member 4	0.661782	1.15733e-05
Q9NV35	NUDT15	Nucleotide triphosphate diphosphatase NUDT15	0.656542	0.000157499
Q9Y6B6	SAR1B	Small COPII coat GTPase SAR1B	0.651283	0.00122373
Q16667	CDKN3	Cyclin-dependent kinase inhibitor 3	0.636718	0.0165426
P00973	OAS1	2-5-oligoadenylate synthase 1	0.634595	0.224453
O95786	RIGI	Antiviral innate immune response receptor RIG-I	0.633659	0.247197
P19525	EIF2AK2	Interferon-induced, double-stranded RNA-activated protein kinase	0.632867	0.0174728
O60299	LZTS3	Leucine zipper putative tumor suppressor 3	0.629166	0.241496
P15924	DSP	Desmoplakin	0.626713	1.79417e-05
Q9Y6K5	OAS3	2-5-oligoadenylate synthase 3	0.615494	0.185663
Q04917	YWHAH	14-3-3 protein eta	0.612695	5.59988e-05
Q9Y490	TLN1	Talin-1	0.602463	7.20451e-06
O43663	PRC1	Protein regulator of cytokinesis 1	0.594281	4.94509e-05
Q5K651	SAMD9	Sterile alpha motif domain-containing protein 9	0.593799	0.261774
Q15054	POLD3	DNA polymerase delta subunit 3	0.588099	5.22915e-05
	Downregulated
UniProt ID	Protein	Description	logFC_3	adj.P.Val_3
Q9H8V3	ECT2	Protein ECT2	-0.945632	2.61265e-06
P27540	ARNT	Aryl hydrocarbon receptor nuclear translocator	-0.896463	0.000415303
Q15041	ARL6IP1	ADP-ribosylation factor-like protein 6-interacting protein 1	-0.835674	0.104365
Q9C0A6	SETD5	Histone-lysine N-methyltransferase SETD5	-0.797079	0.143619
Q7Z7A3	CTU1	Cytoplasmic tRNA 2-thiolation protein 1	-0.772421	0.360573
Q12805	EFEMP1	EGF-containing fibulin-like extracellular matrix protein 1	-0.77091	0.000803445
P56211	ARPP19	cAMP-regulated phosphoprotein 19	-0.766875	0.0378968
Q96HE9	PRR11	Proline-rich protein 11	-0.730201	1.06907e-05
Q71RC2	LARP4	La-related protein 4	-0.693523	1.22251e-05
P78524	DENND2B	DENN domain-containing protein 2B	-0.68526	0.042953
P04053	DNTT	DNA nucleotidylexotransferase	-0.673219	0.181523
P20248	CCNA2	Cyclin-A2	-0.648419	4.89681e-05
O14867	BACH1	Transcription regulator protein BACH1	-0.633647	0.00151503
P08134	RHOC	Rho-related GTP-binding protein RhoC	-0.630521	0.244644
O00458	IFRD1	Interferon-related developmental regulator 1	-0.623222	0.403611
O75330	HMMR	Hyaluronan mediated motility receptor	-0.619749	7.20451e-06
P62633	CNBP	CCHC-type zinc finger nucleic acid binding protein	-0.616217	0.0486226
Q86V48	LUZP1	Leucine zipper protein 1	-0.603928	0.459366
O60499	STX10	Syntaxin-10	-0.600829	0.0243668
Q13309	SKP2	S-phase kinase-associated protein 2	-0.598853	0.0510404
Q9Y244	POMP	Proteasome maturation protein	-0.591728	0.00136163
