# Supplementary material for: IGFBP-6 regulates breast cancer cell cycle progression by promoting exit out of G1
Source: J Biol Chem. 2025 Dec 17;302(2):111069. doi: 10.1016/j.jbc.2025.111069 (PMC12860944; doi:10.1016/j.jbc.2025.111069)
Supplement: Supplementary Table 3 [file mmc4.xlsx]

## Sheet: Sheet1
Upregulated											Downregulated
Protein	Proteinnames	Genenames	Sequencewindow	PhosphoSTYProbabilities	description	Flanking	phosAAPosition	logFC	adj.P.Val		Protein	Proteinnames	Genenames	Sequencewindow	PhosphoSTYProbabilities	genesymbol	description	Flanking	phosAAPosition	logFC	adj.P.Val
O14879	Interferon-induced protein with tetratricopeptide repeats 3	IFIT3	EKQFSTDVLKQAIELSPDNQYVKVLLGLKLQ	QAIELS(1)PDNQYVK	Interferon-induced protein with tetratricopeptide repeats 3	LKQAIELSPDNQYVK-p	S203	9.25045	0.000888542		P49454	Centromere protein F	CENPF	TIRGDLETSNLQDMQSQEISGLKDCEIDAEE	GDLETSNLQDMQS(0.998)QEIS(0.002)GLK	CENPF	Centromere protein F	SNLQDMQSQEISGLK-p	S1255	-1.81201	0.00807638
O14879	Interferon-induced protein with tetratricopeptide repeats 3	IFIT3	GQGAVSSSPRELLSNSEQLN___________	ELLS(0.003)NS(0.997)EQLN	Interferon-induced protein with tetratricopeptide repeats 3	PRELLSNSEQLN___-p	S486	9.1131	0.0146841		Q9Y244	Proteasome maturation protein	POMP	GSELKDSIPVTELSASGPFESHDLLRKGFSC	DSIPVTELS(0.069)AS(0.931)GPFESHDLLR	POMP	Proteasome maturation protein	PVTELSASGPFESHD-p	S22	-1.79761	0.000822295
O14879	Interferon-induced protein with tetratricopeptide repeats 3	IFIT3	TDVLKQAIELSPDNQYVKVLLGLKLQKMNKE	QAIELS(0.006)PDNQY(0.994)VK	Interferon-induced protein with tetratricopeptide repeats 3	ELSPDNQYVKVLLGL-p	Y208	7.576	0.00174311		Q9NUL3	Double-stranded RNA-binding protein Staufen homolog 2	STAU2	ASRHKVISGTTLGYLSPKDMNQPSSSFFSIS	VISGTTLGYLS(1)PK	STAU2	Double-stranded RNA-binding protein Staufen homolog 2	GTTLGYLSPKDMNQP-p	S440	-1.67931	0.0242364
O14879	Interferon-induced protein with tetratricopeptide repeats 3	IFIT3	IAMYHLDNHPEKQFSTDVLKQAIELSPDNQY	QFS(0.008)T(0.992)DVLK	Interferon-induced protein with tetratricopeptide repeats 3	HPEKQFSTDVLKQAI-p	T193	6.17123	0.0018228		Q99640	Membrane-associated tyrosine- and threonine-specific cdc2-inhibitory kinase	PKMYT1	DALDLSDINSEPPRGSFPSFEPRNLLSLFED	DALDLSDINS(0.047)EPPRGS(0.938)FPS(0.015)FEPR	PKMYT1	Membrane-associated tyrosine- and threonine-specific cdc2-inhibitory kinase	NSEPPRGSFPSFEPR-p	S479	-1.66585	0.0420308
P09912	Interferon alpha-inducible protein 6	IFI6	NIGALMGYATHKYLDSEEDEE__________	YLDS(1)EEDEE	Interferon alpha-inducible protein 6	ATHKYLDSEEDEE__-p	S125	6.15065	0.000333674		O95456	Proteasome assembly chaperone 1	PSMG1	ATFFGEVVKAPCRAGTEDEEEEEEGRRETPE	AGT(1)EDEEEEEEGRR	PSMG1	Proteasome assembly chaperone 1	KAPCRAGTEDEEEEE-p	T18	-1.4515	0.000230216
P20591	Interferon-induced GTP-binding protein Mx1;Interferon-induced GTP-binding protein Mx1, N-terminally processed	MX1	____________MVVSEVDIAKADPAAASHP	VVS(1)EVDIAK	Interferon-induced GTP-binding protein Mx1	____MVVSEVDIAKA-p	S4	5.78454	0.00200818		Q02880	DNA topoisomerase 2-beta	TOP2B	EFVPSDGLDKDEYTFSPGKSKATPEKSLHDK	DEYT(0.001)FS(0.999)PGK	TOP2B	DNA topoisomerase 2-beta	DKDEYTFSPGKSKAT-p	S1424	-1.43558	0.039673
Q9BYK8	Helicase with zinc finger domain 2	HELZ2	LALEFNRSSVASGPISPTNYRQRMHQFLYEE	SSVASGPIS(0.997)PT(0.003)NYR	3'-5' exoribonuclease HELZ2	SVASGPISPTNYRQR-p	S585	5.31063	0.000398509		A6NDB9	Paralemmin-3	PALM3	KRASLPAGLVGTPPESPSEPREDVLGFLPGP	ASLPAGLVGTPPES(0.93)PS(0.07)EPR	PALM3	Paralemmin-3	LVGTPPESPSEPRED-p	S155	-1.42836	0.000596045
P09913	Interferon-induced protein with tetratricopeptide repeats 2	IFIT2	SERGLESGSLIPSASSWNGE___________	GLESGSLIPSAS(0.029)S(0.971)WNGE	Interferon-induced protein with tetratricopeptide repeats 2	SLIPSASSWNGE___-p	S468	5.16088	0.0133308		Q9UJX2	Cell division cycle protein 23 homolog	CDC23	LPASLSANNTPTRRVSPLNLSSVTP______	RVS(1)PLNLSSVT(1)P	CDC23	Cell division cycle protein 23 homolog	NTPTRRVSPLNLSSV-p	S588	-1.41485	0.0219036
Q9BYX4	Interferon-induced helicase C domain-containing protein 1	IFIH1	VAARASPEPELQLRPYQMEVAQPALEGKNII	AS(0.055)PEPELQLRPY(0.945)QMEVAQPALEGK	Interferon-induced helicase C domain-containing protein 1	PELQLRPYQMEVAQP-p	Y311	3.62268	0.000704351		Q8IWY8	Zinc finger and SCAN domain-containing protein 29	ZSCAN29	VEPQPRGVPKKERARSPDLGPQEQMNPKEKL	ARS(1)PDLGPQEQMNPK	ZSCAN29	Zinc finger and SCAN domain-containing protein 29	PKKERARSPDLGPQE-p	S153	-1.37572	0.00010506
Q9BYX4	Interferon-induced helicase C domain-containing protein 1	IFIH1	TMGSDSDEENVAARASPEPELQLRPYQMEVA	AS(0.997)PEPELQLRPY(0.003)QMEVAQPALEGK	Interferon-induced helicase C domain-containing protein 1	ENVAARASPEPELQL-p	S301	3.47694	0.000230216		Q14571	Inositol 1,4,5-trisphosphate receptor type 2	ITPR2	QVKGGEEPIEESNILSPVQDGTKKPQIDSNK	GGEEPIEESNILS(1)PVQDGTK	ITPR2	Inositol 1,4,5-trisphosphate receptor type 2	IEESNILSPVQDGTK-p	S1160	-1.37279	0.0331586
P29590	Protein PML	PML	GEAEERVVVISSSEDSDAENSSSRELDDSSS	VVVISSSEDS(0.991)DAENS(0.005)S(0.002)S(0.002)R	Protein PML	VISSSEDSDAENSSS-p	S565	3.11498	0.000600899		Q86VM9	Zinc finger CCCH domain-containing protein 18	ZC3H18	__________MDVAESPERDPHSPEDEEQPQ	MDVAES(1)PER	ZC3H18	Zinc finger CCCH domain-containing protein 18	__MDVAESPERDPHS-p	S6	-1.37263	0.035054
Q9BYK8	Helicase with zinc finger domain 2	HELZ2	CYLCIRLEGLPAPTASPRPGPSSLGPGLNVD	LEGLPAPTAS(1)PR	3'-5' exoribonuclease HELZ2	GLPAPTASPRPGPSS-p	S2268	2.70682	0.0011307		Q8NHU0	Cancer/testis antigen family 45 member A3;Cancer/testis antigen family 45 member A1;Cancer/testis antigen family 45 member A7;Cancer/testis antigen family 45 member A5;Cancer/testis antigen family 45 member A6	CT45A3;CT45A1;CT45A7;CT45A5;CT45A6	TSSFSGDDLECRETASSPKSQREINADIKRK	ET(0.001)AS(0.863)S(0.136)PK	CT45A3	Cancer/testis antigen family 45 member A3	LECRETASSPKSQRE-p	S114	-1.34506	0.00398531
P19474	E3 ubiquitin-protein ligase TRIM21	TRIM21	LERSESWNLKDLDITSPELRSVCHVPGLKKM	DLDIT(0.002)S(0.998)PELR	E3 ubiquitin-protein ligase TRIM21	LKDLDITSPELRSVC-p	S266	2.57489	0.000618938		Q09666	Neuroblast differentiation-associated protein AHNAK	AHNAK	KGPEVDIKGPKVDIDTPDINIEGSEGKFKGP	VDIDT(1)PDINIEGSEGK	AHNAK	Neuroblast differentiation-associated protein AHNAK	GPKVDIDTPDINIEG-p	T3716	-1.33048	0.051087
Q9HB58	Sp110 nuclear body protein	SP110	EGKRSQKTPSTPRRVTQGAASPGHGIQEKLQ	RVT(0.861)QGAAS(0.139)PGHGIQEK	Sp110 nuclear body protein	PSTPRRVTQGAASPG-p	T375	2.54709	0.000198495		P49454	Centromere protein F	CENPF	EVARLQLQGLDLSSRSLLGIDTEDAIQGRNE	S(1)LLGIDTEDAIQGR	CENPF	Centromere protein F	GLDLSSRSLLGIDTE-p	S1654	-1.32423	0.0195038
Q9HB58	Sp110 nuclear body protein	SP110	IPQIRDKEDPQEMPHSPLGSMPEIRDNSPEP	DKEDPQEMPHS(0.998)PLGS(0.002)MPEIR	Sp110 nuclear body protein	DPQEMPHSPLGSMPE-p	S244	2.43842	0.000230216		Q9C0C2	182 kDa tankyrase-1-binding protein	TNKS1BP1	PGPESSSRWLDDLLASPPPSGGGARRGAGAE	WLDDLLAS(1)PPPSGGGAR	TNKS1BP1	182 kDa tankyrase-1-binding protein	WLDDLLASPPPSGGG-p	S691	-1.30388	0.00907308
Q8TDB6	E3 ubiquitin-protein ligase DTX3L	DTX3L	FLSEQFLESEQKQQFSPSMTERKPLSQQERD	QQFS(0.774)PS(0.224)MT(0.002)ER	E3 ubiquitin-protein ligase DTX3L	SEQKQQFSPSMTERK-p	S202	2.37869	0.00143908		Q9C0C2	182 kDa tankyrase-1-binding protein	TNKS1BP1	TAPRDEDGSTLFRGWSQEGPVKSPAECREEH	GWS(1)QEGPVK	TNKS1BP1	182 kDa tankyrase-1-binding protein	STLFRGWSQEGPVKS-p	S221	-1.26522	0.00355394
Q8TDB6	E3 ubiquitin-protein ligase DTX3L	DTX3L	HETPMDIDSDDSKAASPPLKGSVSSEASELD	AAS(1)PPLK	E3 ubiquitin-protein ligase DTX3L	SDDSKAASPPLKGSV-p	S539	2.31767	0.000648406		Q9BW71	HIRA-interacting protein 3	HIRIP3	RPAPPDWSHMRGIISSDGESN__________	GIIS(0.049)S(0.951)DGESN	HIRIP3	HIRA-interacting protein 3	HMRGIISSDGESN__-p	S551	-1.25799	0.0146841
Q9HB58	Sp110 nuclear body protein	SP110	QKTPSTPRRVTQGAASPGHGIQEKLQVVDKV	VT(0.011)QGAAS(0.989)PGHGIQEK	Sp110 nuclear body protein	RVTQGAASPGHGIQE-p	S380	2.26909	0.00069376		P51523	Zinc finger protein 84	ZNF84	NFNLNMNFVPLRKSNSEGDLDGLILKHHLDL	S(0.225)NS(0.775)EGDLDGLILK	ZNF84	Zinc finger protein 84	VPLRKSNSEGDLDGL-p	S128	-1.25738	0.000247979
Q07002	Cyclin-dependent kinase 18	CDK18	QNQRRFSMEDVSKRLSLPMDIRLPQEFLQKL	RLS(1)LPMDIR	Cyclin-dependent kinase 18	EDVSKRLSLPMDIRL-p	S98	2.17408	0.00101825		Q9BW71	HIRA-interacting protein 3	HIRIP3	EDRTQLKGGKRLSGSSEDEEDSGKGEPTAKG	LSGS(0.115)S(0.885)EDEEDSGK	HIRIP3	HIRA-interacting protein 3	GKRLSGSSEDEEDSG-p	S333	-1.22283	0.000596045
P29590	Protein PML	PML	STSKAVSPPHLDGPPSPRSPVIGSEVFLPNS	AVS(1)PPHLDGPPS(1)PR	Protein PML	PHLDGPPSPRSPVIG-p	S527	2.03124	0.000230216		Q09666	Neuroblast differentiation-associated protein AHNAK	AHNAK	SSPKVSMPDVELNLKSPKVKGDLDIAGPNLE	VSMPDVELNLKS(1)PK	AHNAK	Neuroblast differentiation-associated protein AHNAK	DVELNLKSPKVKGDL-p	S3426	-1.21076	0.0219036
Q9UIL8	PHD finger protein 11	PHF11	AQASPPRPERVLGASSPEARPAQEALLLPTG	VLGAS(0.215)S(0.785)PEAR	PHD finger protein 11	ERVLGASSPEARPAQ-p	S17	2.00456	0.00348576		P17029	Zinc finger protein with KRAB and SCAN domains 1	ZKSCAN1	___MMTAESREATGLSPQAAQEKDGIVIVKV	EAT(0.007)GLS(0.993)PQAAQEK	ZKSCAN1	Zinc finger protein with KRAB and SCAN domains 1	SREATGLSPQAAQEK-p	S13	-1.18897	0.000230216
P23497	Nuclear autoantigen Sp-100	SP100	ESEEEEREERSGLQLSLEQGTGENSFRSLTW	SGLQLS(1)LEQGTGENSFR	Nuclear autoantigen Sp-100	ERSGLQLSLEQGTGE-p	S171	1.99524	0.00498868		Q8IX90	Spindle and kinetochore-associated protein 3	SKA3	PPQAVNNYKEEPVIVTPPTKQSLVKVLKTPK	EEPVIVT(1)PPTK	SKA3	Spindle and kinetochore-associated protein 3	KEEPVIVTPPTKQSL-p	T190	-1.18515	0.00174311
Q53GL7	Poly [ADP-ribose] polymerase 10	PARP10	PMEITMGSLEKAGPVSPGCVKLAGQEGLVEM	AGPVS(1)PGCVK	Protein mono-ADP-ribosyltransferase PARP10	LEKAGPVSPGCVKLA-p	S431	1.99298	0.00645131		Q71RC2	La-related protein 4	LARP4	SVLVQPLRELRSNVVSPTKNEDNGAPENSVE	SNVVS(0.942)PT(0.058)K	LARP4	La-related protein 4	ELRSNVVSPTKNEDN-p	S647	-1.18078	0.00365634
O95786	Probable ATP-dependent RNA helicase DDX58	DDX58	________MTTEQRRSLQAFQDYIRKTLDPT	S(0.995)LQAFQDY(0.005)IR	Antiviral innate immune response receptor RIG-I	MTTEQRRSLQAFQDY-p	S8	1.85057	0.0188601		Q9UBW7	Zinc finger MYM-type protein 2	ZMYM2	SDALDTELLTMTDMMSEDEGKTETTNINSVI	VSSDALDTELLT(0.074)MT(0.169)DMMS(0.758)EDEGK	ZMYM2	Zinc finger MYM-type protein 2	LTMTDMMSEDEGKTE-p	S958	-1.18018	0.0452478
Q53GL7	Poly [ADP-ribose] polymerase 10	PARP10	ALPTHLITCEHVPRASPDDPSGLPGRSPDT_	AS(1)PDDPSGLPGR	Protein mono-ADP-ribosyltransferase PARP10	CEHVPRASPDDPSGL-p	S1011	1.80231	0.00127916		P16104	Histone H2AX	H2AFX	GGVLPNIQAVLLPKKTSATVGPKAPSGGKKA	T(0.993)S(0.007)ATVGPK	H2AX	Histone H2AX	AVLLPKKTSATVGPK-p	T121	-1.17476	0.00745031
P29590	Protein PML	PML	PTMPPPETPSEGRQPSPSPSPTERAPASEEE	QPS(0.916)PS(0.086)PS(0.174)PT(0.824)ER	Protein PML	PSEGRQPSPSPSPTE-p	S36	1.73572	0.000813725		Q9P2D1	Chromodomain-helicase-DNA-binding protein 7	CHD7	QVKRKRYTEDLEFKISDEEADDADAAGRDSP	IS(1)DEEADDADAAGR	CHD7	Chromodomain-helicase-DNA-binding protein 7	EDLEFKISDEEADDA-p	S768	-1.17474	0.00296563
Q8IY26	Presqualene diphosphate phosphatase	PPAPDC2	CARLRASESPVHRRGSFPLAAAGPSQSPAPP	RGS(0.989)FPLAAAGPS(0.005)QS(0.006)PAPPLPEEDR	Polyisoprenoid diphosphate/phosphate phosphohydrolase PLPP6	SPVHRRGSFPLAAAG-p	S70	1.62952	0.0131813		Q12774	Rho guanine nucleotide exchange factor 5	ARHGEF5	TQIPGTQTESRAEELSPAALSPSLEPIRCSH	AEELS(1)PAALSPSLEPIR	ARHGEF5	Rho guanine nucleotide exchange factor 5	ESRAEELSPAALSPS-p	S445	-1.16988	0.0234246
P29590	Protein PML	PML	IKMESEEGKEARLARSSPEQPRPSTSKAVSP	S(0.858)S(0.142)PEQPRPSTSK	Protein PML	KEARLARSSPEQPRP-p	S504	1.62355	0.00174311		Q9BVV6	Protein TALPID3	KIAA0586	TAAAIATAAPLIKVQSDLEAKVNSVTELLSK	VQS(1)DLEAK	KIAA0586	Protein TALPID3	APLIKVQSDLEAKVN-p	S183	-1.1664	0.00874592
Q5T8P6	RNA-binding protein 26	RBM26	VLNNRFIKVYWHREGSTQQLQTTSPKVMQPL	EGS(0.818)T(0.182)QQLQTTSPK	RNA-binding protein 26	VYWHREGSTQQLQTT-p	S608	1.56761	0.0363484		P49454	Centromere protein F	CENPF	ATRTSPRLAAQKLALSPLSLGKENLAESSKP	LALS(0.868)PLS(0.132)LGK	CENPF	Centromere protein F	AAQKLALSPLSLGKE-p	S3023	-1.14452	0.000841861
P29590	Protein PML	PML	KMESEEGKEARLARSSPEQPRPSTSKAVSPP	S(0.202)S(0.798)PEQPR	Protein PML	EARLARSSPEQPRPS-p	S505	1.55984	0.00724233		P49454	Centromere protein F	CENPF	ELEVARLQLQGLDLSSRSLLGIDTEDAIQGR	LQLQGLDLS(0.225)S(0.775)R	CENPF	Centromere protein F	LQGLDLSSRSLLGID-p	S1652	-1.1411	0.00437655
P29590	Protein PML	PML	RSSPEQPRPSTSKAVSPPHLDGPPSPRSPVI	AVS(1)PPHLDGPPS(1)PR	Protein PML	PSTSKAVSPPHLDGP-p	S518	1.43752	0.00196019		Q16539	Mitogen-activated protein kinase 14	MAPK14	LDFGLARHTDDEMTGYVATRWYRAPEIMLNW	HTDDEMTGY(1)VATR	MAPK14	Mitogen-activated protein kinase 14	TDDEMTGYVATRWYR-p	Y182	-1.13018	0.0025177
Q07002	Cyclin-dependent kinase 18	CDK18	SPDLPKPLSRMSRRASLSDIGFGKLETYVKL	RAS(0.994)LS(0.006)DIGFGK	Cyclin-dependent kinase 18	SRMSRRASLSDIGFG-p	S132	1.43247	0.00171871		Q09666	Neuroblast differentiation-associated protein AHNAK	AHNAK	AAPDISVKGPAFNMASPESDFGINLKGPKIK	GPAFNMAS(1)PESDFGINLK	AHNAK	Neuroblast differentiation-associated protein AHNAK	GPAFNMASPESDFGI-p	S5552	-1.12714	0.034919
P23497	Nuclear autoantigen Sp-100	SP100	KGFENVIHDKLPLQESEEEEREERSGLQLSL	LPLQES(1)EEEEREER	Nuclear autoantigen Sp-100	DKLPLQESEEEEREE-p	S157	1.41201	0.00579599		Q99741	Cell division control protein 6 homolog	CDC6	VQTVTCSPRVKALPLSPRKRLGDDNLCNTPH	ALPLS(1)PR	CDC6	Cell division control protein 6 homolog	RVKALPLSPRKRLGD-p	S54	-1.11947	0.00010506
Q9Y3Z3	Deoxynucleoside triphosphate triphosphohydrolase SAMHD1	SAMHD1	SPRTPSNTPSAEADWSPGLELHPDYKTWGPE	TPSNT(0.003)PS(0.005)AEADWS(0.992)PGLELHPDYK	Deoxynucleoside triphosphate triphosphohydrolase SAMHD1	PSAEADWSPGLELHP-p	S33	1.33203	0.0217757		P04792	Heat shock protein beta-1	HSPB1	_MTERRVPFSLLRGPSWDPFRDWYPHSRLFD	GPS(1)WDPFR	HSPB1	Heat shock protein beta-1	FSLLRGPSWDPFRDW-p	S15	-1.11849	0.0311542
Q9Y519	Transmembrane protein 184B	TMEM184B	GPTWRGGAHGLSRSHSLSGARDNEKTLLLSS	S(0.041)HS(0.947)LS(0.012)GAR	Transmembrane protein 184B	HGLSRSHSLSGARDN-p	S388	1.30061	0.00255171		O96007	Molybdopterin synthase catalytic subunit	MOCS2	EISSSCFSLETKLPLSPPLVEDSAFEPSRKD	LPLS(1)PPLVEDSAFEPSR	MOCS2	Molybdopterin synthase catalytic subunit	LETKLPLSPPLVEDS-p	S20	-1.09454	0.010559
Q8NDV7	Trinucleotide repeat-containing gene 6A protein	TNRC6A	WGQTPIKQNTAWDTETSPRGERKTDNGTEAW	QNTAWDTET(0.774)S(0.226)PR	Trinucleotide repeat-containing gene 6A protein	NTAWDTETSPRGERK-p	T738	1.25948	0.000230216		Q9BW71	HIRA-interacting protein 3	HIRIP3	GEAAPPGELYRRTLDSDEERPRPAPPDWSHM	TLDS(1)DEERPR	HIRIP3	HIRA-interacting protein 3	LYRRTLDSDEERPRP-p	S530	-1.08325	0.00701794
Q8TDB6	E3 ubiquitin-protein ligase DTX3L	DTX3L	GKKLKEGHETPMDIDSDDSKAASPPLKGSVS	EGHETPMDIDS(0.966)DDS(0.034)K	E3 ubiquitin-protein ligase DTX3L	ETPMDIDSDDSKAAS-p	S532	1.24976	0.000695484		O00512	B-cell CLL/lymphoma 9 protein	BCL9	NPIFPRIPVEGPLSPSRGDFPKGIPPQMGPG	IPVEGPLS(0.008)PS(0.992)R	BCL9	B-cell CLL/lymphoma 9 protein	VEGPLSPSRGDFPKG-p	S689	-1.07915	0.0419252
P28066	Proteasome subunit alpha type-5	PSMA5	QTSEGVCLAVEKRITSPLMEPSSIEKIVEID	IT(0.087)S(0.913)PLMEPSSIEK	Proteasome subunit alpha type-5	AVEKRITSPLMEPSS-p	S56	1.24834	0.000357314		O60566	Mitotic checkpoint serine/threonine-protein kinase BUB1 beta	BUB1B	QSHLNKALWKVGKLTSPGALLFQ________	LT(0.05)S(0.95)PGALLFQ	BUB1B	Mitotic checkpoint serine/threonine-protein kinase BUB1 beta	WKVGKLTSPGALLFQ-p	S1043	-1.0741	0.00213237
O75362	Zinc finger protein 217	ZNF217	LHSRVHKKDRRAGAESPTMSVDGRQPGTCSP	RAGAES(1)PTMSVDGR	Zinc finger protein 217	DRRAGAESPTMSVDG-p	S407	1.2371	0.00130985		P49454	Centromere protein F	CENPF	SMPSERSECRLEADQSPKNSAILQNRVDSLE	LEADQS(1)PK	CENPF	Centromere protein F	CRLEADQSPKNSAIL-p	S821	-1.07395	0.000198495
Q7Z2W4	Zinc finger CCCH-type antiviral protein 1	ZC3HAV1	ERSCTPSPDQISHRASLEDAPVDDLTRKFTY	AS(1)LEDAPVDDLTR	Zinc finger CCCH-type antiviral protein 1	DQISHRASLEDAPVD-p	S284	1.22498	0.00174311		Q15398	Disks large-associated protein 5	DLGAP5	TASQNSILEEGETKISQSELFDNKSLTTECH	IS(1)QSELFDNK	DLGAP5	Disks large-associated protein 5	EEGETKISQSELFDN-p	S787	-1.07275	0.00253342
P15924	Desmoplakin	DSP	PHTGLLLLSVQKRSMSFQGIRQPVTVTELVD	SMS(1)FQGIR	Desmoplakin	SVQKRSMSFQGIRQP-p	S2209	1.21451	0.00023113		Q9Y6A5	Transforming acidic coiled-coil-containing protein 3	TACC3	TFQTPLRDPQTHRILSPSMASKLEAPFTQDD	ILS(0.985)PS(0.014)MASK	TACC3	Transforming acidic coiled-coil-containing protein 3	PQTHRILSPSMASKL-p	S71	-1.0714	0.00439563
Q9HAU0	Pleckstrin homology domain-containing family A member 5	PLEKHA5	HPVTGEAVVTGHRRQSTDLPTGWEEAYTFEG	RQS(0.879)T(0.09)DLPT(0.031)GWEEAYTFEGAR	Pleckstrin homology domain-containing family A member 5	VTGHRRQSTDLPTGW-p	S55	1.21023	0.000600899		Q9C0C2	182 kDa tankyrase-1-binding protein	TNKS1BP1	EILAKMEQPRKEVLASPDRLWGSRLTFNHDG	KEVLAS(1)PDR	TNKS1BP1	182 kDa tankyrase-1-binding protein	PRKEVLASPDRLWGS-p	S178	-1.06888	0.00177078
P98175	RNA-binding protein 10	RBM10	SFQPISSLRDDERRESATADAGYAILEKKGA	RES(0.758)AT(0.242)ADAGYAILEK	RNA-binding protein 10	RDDERRESATADAGY-p	S687	1.1771	0.00480279		P11388	DNA topoisomerase 2-alpha	TOP2A	PRRAATKTKFTMDLDSDEDFSDFDEKTDDED	FT(0.005)MDLDS(0.995)DEDFSDFDEK	TOP2A	DNA topoisomerase 2-alpha	KFTMDLDSDEDFSDF-p	S1332	-1.06416	0.00174311
Q8N370	Large neutral amino acids transporter small subunit 4	SLC43A2	GKQFYKQVTTVGRRLSVGSSMRSAKEQVALQ	RLS(0.992)VGS(0.008)SMR	Large neutral amino acids transporter small subunit 4	TTVGRRLSVGSSMRS-p	S274	1.17256	0.000198495		O43683	Mitotic checkpoint serine/threonine-protein kinase BUB1	BUB1	SCEENMVVPSRDGKFSPIQEKSPKQALSSHM	FS(1)PIQEK	BUB1	Mitotic checkpoint serine/threonine-protein kinase BUB1	PSRDGKFSPIQEKSP-p	S655	-1.06325	0.00069376
O75362	Zinc finger protein 217	ZNF217	SRVHKKDRRAGAESPTMSVDGRQPGTCSPDL	AGAES(0.222)PT(0.761)MS(0.017)VDGR	Zinc finger protein 217	RAGAESPTMSVDGRQ-p	T409	1.1718	0.000198495		Q8WWK9	Cytoskeleton-associated protein 2	CKAP2	NMEKSCASKEEVKEVSIEDTGVDVDPEKLEM	EVS(1)IEDTGVDVDPEK	CKAP2	Cytoskeleton-associated protein 2	KEEVKEVSIEDTGVD-p	S534	-1.0623	0.000230216
Q9HCJ0	Trinucleotide repeat-containing gene 6C protein	TNRC6C	AAKPLGCRPPISKESSVDRPTFLDKDGGLVE	ES(0.205)S(0.795)VDRPTFLDK	Trinucleotide repeat-containing gene 6C protein	PPISKESSVDRPTFL-p	S1218	1.1713	0.0011307		P11388	DNA topoisomerase 2-alpha	TOP2A	FSDFDEKTDDEDFVPSDASPPKTKTSPKLSN	TDDEDFVPS(1)DAS(1)PPK	TOP2A	DNA topoisomerase 2-alpha	DDEDFVPSDASPPKT-p	S1351	-1.05866	0.0154909
Q86W56	Poly(ADP-ribose) glycohydrolase	PARG	SSPACVPGRAGQHRGSATSLVFKQKTITSWM	GS(0.992)AT(0.002)S(0.006)LVFK	Poly(ADP-ribose) glycohydrolase	RAGQHRGSATSLVFK-p	S68	1.16188	0.0503507		Q8WWK9	Cytoskeleton-associated protein 2	CKAP2	SCASKEEVKEVSIEDTGVDVDPEKLEMESKL	EVS(0.046)IEDT(0.954)GVDVDPEK	CKAP2	Cytoskeleton-associated protein 2	KEVSIEDTGVDVDPE-p	T538	-1.05027	0.000230216
Q8NDV7	Trinucleotide repeat-containing gene 6A protein	TNRC6A	PAPAKEEEPTGWEEPSPESIRRKMEIDDGTS	EEEPT(0.002)GWEEPS(0.998)PESIR	Trinucleotide repeat-containing gene 6A protein	PTGWEEPSPESIRRK-p	S991	1.16142	0.000534807		P30291	Wee1-like protein kinase	WEE1	PVKSPAAPYFLGSSFSPVRCGGPGDASPRGC	SPAAPYFLGSS(0.007)FS(0.993)PVR	WEE1	Wee1-like protein kinase	YFLGSSFSPVRCGGP-p	S139	-1.02627	0.00270015
Q7Z2W4	Zinc finger CCCH-type antiviral protein 1	ZC3HAV1	KSLTSWTNDQGARRKTVFSPTLPAARSSLGS	T(0.982)VFS(0.007)PT(0.011)LPAAR	Zinc finger CCCH-type antiviral protein 1	DQGARRKTVFSPTLP-p	T375	1.15658	0.010229		Q8IWZ3	Ankyrin repeat and KH domain-containing protein 1	ANKHD1	VSLPLSSPNIKLNLTSPKRGQKREEGWKEVV	LNLT(0.028)S(0.972)PK	ANKHD1	Ankyrin repeat and KH domain-containing protein 1	NIKLNLTSPKRGQKR-p	S1679	-1.02604	0.0129845
Q7Z2W4	Zinc finger CCCH-type antiviral protein 1	ZC3HAV1	ARRKTVFSPTLPAARSSLGSLQTPEAVTTRK	S(0.852)S(0.148)LGSLQTPEAVTTR	Zinc finger CCCH-type antiviral protein 1	PTLPAARSSLGSLQT-p	S386	1.15386	0.010763		Q9P0U4	CXXC-type zinc finger protein 1	CXXC1	__________MEGDGSDPEPPDAGEDSKSEN	MEGDGS(1)DPEPPDAGEDSK	CXXC1	CXXC-type zinc finger protein 1	__MEGDGSDPEPPDA-p	S6	-1.02483	0.0261725
O15018	PDZ domain-containing protein 2;Processed PDZ domain-containing protein 2	PDZD2	PSTSTHKEPGKPRANSLVTLGSHRASGLFHK	ANS(1)LVTLGSHR	PDZ domain-containing protein 2	PGKPRANSLVTLGSH-p	S920	1.13866	0.00597354		Q8IWZ3	Ankyrin repeat and KH domain-containing protein 1	ANKHD1	NSLSTSYKTVSLPLSSPNIKLNLTSPKRGQK	TVSLPLS(0.004)S(0.996)PNIK	ANKHD1	Ankyrin repeat and KH domain-containing protein 1	TVSLPLSSPNIKLNL-p	S1670	-1.02184	0.00230831
O75362	Zinc finger protein 217	ZNF217	ATRQQQSEMFPKTSVSPAPDKTKRPETKLKP	T(0.013)SVS(0.987)PAPDK	Zinc finger protein 217	MFPKTSVSPAPDKTK-p	S848	1.12121	0.000415358		Q09666	Neuroblast differentiation-associated protein AHNAK	AHNAK	KVKGSKFKMPFLSISSPKVSMPDVELNLKSP	MPFLSIS(0.004)S(0.996)PK	AHNAK	Neuroblast differentiation-associated protein AHNAK	MPFLSISSPKVSMPD-p	S3412	-1.02092	0.0475172
Q9NZT2	Opioid growth factor receptor	OGFR	AGDEPAESPSETPGPSPAGPTRDEPAESPSE	PAGPAGDEPAES(0.005)PS(0.127)ET(0.871)PGPS(0.994)PAGPT(0.004)R	Opioid growth factor receptor	PSETPGPSPAGPTRD-p	S585	1.11807	0.0231658		Q04721	Neurogenic locus notch homolog protein 2;Notch 2 extracellular truncation;Notch 2 intracellular domain	NOTCH2	GPQPKKVKAEDEALLSEEDDPIDRRPWTQQH	AEDEALLS(1)EEDDPIDR	NOTCH2	Neurogenic locus notch homolog protein 2	AEDEALLSEEDDPID-p	S1778	-1.01905	0.00299787
P42224	Signal transducer and activator of transcription 1-alpha/beta	STAT1	VHPSRLQTTDNLLPMSPEEFDEVSRIVGSVE	LQTTDNLLPMS(1)PEEFDEVSR	Signal transducer and activator of transcription 1-alpha/beta	TDNLLPMSPEEFDEV-p	S727	1.10859	0.0228119		O94913	Pre-mRNA cleavage complex 2 protein Pcf11	PCF11	QEPCDSPKVKEERIDTPPACTEESIATPSEI	IDT(1)PPACTEESIATPSEIK	PCF11	Pre-mRNA cleavage complex 2 protein Pcf11	VKEERIDTPPACTEE-p	T1530	-1.01594	0.11273
Q7Z2W4	Zinc finger CCCH-type antiviral protein 1	ZC3HAV1	FLASASASAERSCTPSPDQISHRASLEDAPV	SCTPS(1)PDQISHR	Zinc finger CCCH-type antiviral protein 1	AERSCTPSPDQISHR-p	S275	1.09382	0.0130871		Q96GN5	Cell division cycle-associated 7-like protein	CDCA7L	RYQIPKEVADIFNAPSDDEEFVGFRDDVPME	EVADIFNAPS(1)DDEEFVGFR	CDCA7L	Cell division cycle-associated 7-like protein	ADIFNAPSDDEEFVG-p	S21	-1.01479	0.0472935
P45985	Dual specificity mitogen-activated protein kinase kinase 4	MAP2K4	RLRTHSIESSGKLKISPEQHWDFTAEDLKDL	IS(1)PEQHWDFTAEDLK	Dual specificity mitogen-activated protein kinase kinase 4	SSGKLKISPEQHWDF-p	S90	1.08488	0.000230216		Q9ULW0	Targeting protein for Xklp2	TPX2	EEGSAHQDTAEKNASSPEKAKGRHTVPCMPP	NAS(0.025)S(0.975)PEK	TPX2	Targeting protein for Xklp2	TAEKNASSPEKAKGR-p	S186	-1.00899	0.0200983
Q9P1Y5	Calmodulin-regulated spectrin-associated protein 3	CAMSAP3	AHNNLGVKRPTSRAPSPSGLMSPSRLPGSRE	APS(0.984)PS(0.016)GLMSPSR	Calmodulin-regulated spectrin-associated protein 3	RPTSRAPSPSGLMSP-p	S1074	1.07814	0.0018769		Q96GN5	Cell division cycle-associated 7-like protein	CDCA7L	VVESDLSDDGKASLVSEEEEDEEEDKATPRR	AS(0.016)LVS(0.984)EEEEDEEEDK	CDCA7L	Cell division cycle-associated 7-like protein	DGKASLVSEEEEDEE-p	S117	-1.0032	0.000678171
Q8NE35	Cytoplasmic polyadenylation element-binding protein 3	CPEB3	QPAQPPQAQPPQQRRSPASPSQAPYAQRSAA	RS(1)PASPSQAPYAQR	Cytoplasmic polyadenylation element-binding protein 3	QPPQQRRSPASPSQA-p	S192	1.06344	0.0018769		Q9ULD9	Zinc finger protein 608	ZNF608	DGGSDSRSEGMRSKASSPSDIISSKDSVVKG	AS(0.807)S(0.192)PSDIISSK	ZNF608	Zinc finger protein 608	EGMRSKASSPSDIIS-p	S963	-0.994883	0.000230216
P46019	Phosphorylase b kinase regulatory subunit alpha, liver isoform	PHKA2	VPMTLPTKVLSAHRKSLNLVDSPQPLLEKVP	S(1)LNLVDSPQPLLEK	Phosphorylase b kinase regulatory subunit alpha, liver isoform	VLSAHRKSLNLVDSP-p	S729	1.05803	0.00253609		P11388	DNA topoisomerase 2-alpha	TOP2A	FDEKTDDEDFVPSDASPPKTKTSPKLSNKEL	TDDEDFVPS(1)DAS(1)PPK	TOP2A	DNA topoisomerase 2-alpha	DFVPSDASPPKTKTS-p	S1354	-0.988839	0.00372237
Q9UBP6	tRNA (guanine-N(7)-)-methyltransferase	METTL1	EAPPPQKRYYRQRAHSNPMADHTLRYPVKPE	AHS(1)NPMADHTLR	tRNA (guanine-N(7)-)-methyltransferase	YYRQRAHSNPMADHT-p	S27	1.04067	0.00439694		P11388	DNA topoisomerase 2-alpha	TOP2A	FKPIKKGKKRNPWSDSESDRSSDESNFDVPP	RNPWS(0.003)DS(0.94)ES(0.057)DR	TOP2A	DNA topoisomerase 2-alpha	KRNPWSDSESDRSSD-p	S1297	-0.98606	0.0119755
P29590	Protein PML	PML	GKDAAVSKKASPEAASTPRDPIDVDLPEEAE	AS(0.007)PEAAS(0.785)T(0.209)PRDPIDVDLPEEAER	Protein PML	KASPEAASTPRDPID-p	S408	1.03666	0.0213677		Q9ULW0	Targeting protein for Xklp2	TPX2	GLEIKSSDQPLTVPVSPKFSTRFHC______	SSDQPLTVPVS(1)PK	TPX2	Targeting protein for Xklp2	QPLTVPVSPKFSTRF-p	S738	-0.985214	0.00506842
Q92574	Hamartin	TSC1	TTAEAEPVVPRGGFDSPFYRDSLPGSQRKTH	GGFDS(1)PFYR	Hamartin	VPRGGFDSPFYRDSL-p	S505	1.02195	0.048337		Q99741	Cell division control protein 6 homolog	CDC6	SDAKLEPTNVQTVTCSPRVKALPLSPRKRLG	LEPTNVQTVT(0.067)CS(0.933)PR	CDC6	Cell division control protein 6 homolog	NVQTVTCSPRVKALP-p	S45	-0.982178	0.0102796
Q5JSZ5	Protein PRRC2B	PRRC2B	EGGGRHIISATSLSTSPTELGSRNSSTGDGA	HIISATSLST(0.23)S(0.77)PTELGSR	Protein PRRC2B	SATSLSTSPTELGSR-p	S226	1.01802	0.0175231		Q9ULD9	Zinc finger protein 608	ZNF608	PSTSVSAYDQLKAPASPGAGNPPGTPKGKRE	APAS(1)PGAGNPPGTPK	ZNF608	Zinc finger protein 608	DQLKAPASPGAGNPP-p	S627	-0.981656	0.00159107
Q00537	Cyclin-dependent kinase 17	CDK17	SPPFDQPMSRRSRRASLSEIGFGKMETYIKL	RAS(0.999)LS(0.001)EIGFGK	Cyclin-dependent kinase 17	SRRSRRASLSEIGFG-p	S180	1.01785	0.0025177		Q99536	Synaptic vesicle membrane protein VAT-1 homolog	VAT1	DEREVAEAATGEDASSPPPKTEAASDPQHPA	EVAEAATGEDAS(0.146)S(0.854)PPPK	VAT1	Synaptic vesicle membrane protein VAT-1 homolog	ATGEDASSPPPKTEA-p	S18	-0.977389	0.0219142
Q9UHI6	Probable ATP-dependent RNA helicase DDX20	DDX20	IQKAHGDHMASSRNNSVSGLSVKSKNNTKQK	NNS(0.794)VS(0.205)GLS(0.001)VK	Probable ATP-dependent RNA helicase DDX20	MASSRNNSVSGLSVK-p	S500	1.0025	0.00415187		Q9NZ63	Uncharacterized protein C9orf78	C9orf78	RRRRGDSESEEDEQDSEEVRLKLEETREVQN	GDSES(0.007)EEDEQDS(0.993)EEVR	C9orf78	Splicing factor C9orf78	SEEDEQDSEEVRLKL-p	S24	-0.975293	0.0130871
Q9UPX8	SH3 and multiple ankyrin repeat domains protein 2	SHANK2	GAVRDREKRLEARRNSPAFLSTDLGDEDVGL	RNS(0.858)PAFLS(0.071)T(0.071)DLGDEDVGLGPPAPR	SH3 and multiple ankyrin repeat domains protein 2	RLEARRNSPAFLSTD-p	S1099	0.997927	0.00267188		Q96Q89	Kinesin-like protein KIF20B	KIF20B	SSADPDKLQTEPLSTSFEISRNKIEDGSVVL	LQTEPLST(0.01)S(0.99)FEISR	KIF20B	Kinesin-like protein KIF20B	QTEPLSTSFEISRNK-p	S1588	-0.965099	0.00724714
Q9C0C9	E2/E3 hybrid ubiquitin-protein ligase UBE2O	UBE2O	STTSSQSGSGTSRKKSIPLSIKNLKRKHKRK	S(1)IPLSIK	(E3-independent) E2 ubiquitin-conjugating enzyme	SGTSRKKSIPLSIKN-p	S515	0.997842	0.0149736		Q13309	S-phase kinase-associated protein 2	SKP2	ENIPQELLSNLGHPESPPRKRLKSKGSDKDF	EEPDSENIPQELLS(0.005)NLGHPES(0.995)PPR	SKP2	S-phase kinase-associated protein 2	SNLGHPESPPRKRLK-p	S64	-0.957812	0.0273841
Q7Z392	Trafficking protein particle complex subunit 11	TRAPPC11	LPGDHEYPKCRPKRTSYEWYIPKGILKTGWM	RT(0.128)S(0.86)Y(0.012)EWYIPK	Trafficking protein particle complex subunit 11	KCRPKRTSYEWYIPK-p	S71	0.987339	0.0311823		Q14CB8	Rho GTPase-activating protein 19	ARHGAP19	REPSTSQVQKRARSRSFSGLIKRKVLGNQMM	S(0.984)FS(0.016)GLIK	ARHGAP19	Rho GTPase-activating protein 19	QKRARSRSFSGLIKR-p	S422	-0.954005	0.00979605
Q9NZT2	Opioid growth factor receptor	OGFR	GDEAGGHGEDRPEPLSPKESKKRKLELSRRE	SQGDEAGGHGEDRPEPLS(1)PK	Opioid growth factor receptor	EDRPEPLSPKESKKR-p	S378	0.981419	0.00119911		P48634	Protein PRRC2A	PRRC2A	PSKEPLKEKLIPGPLSPVARGGSNGGSNVGM	LIPGPLS(1)PVAR	PRRC2A	Protein PRRC2A	KLIPGPLSPVARGGS-p	S1219	-0.949002	0.0188041
Q09666	Neuroblast differentiation-associated protein AHNAK	AHNAK	PKFKMPEMHFRAPKMSLPDVDLDLKGPKMKG	MS(1)LPDVDLDLK	Neuroblast differentiation-associated protein AHNAK	HFRAPKMSLPDVDLD-p	S1068	0.978485	0.0347508		Q9Y5A9	YTH domain-containing family protein 2	YTHDF2	HQKDGLNDDDFEPYLSPQARPNNAYTAMSDS	DGLNDDDFEPY(0.01)LS(0.99)PQAR	YTHDF2	YTH domain-containing family protein 2	DDFEPYLSPQARPNN-p	S39	-0.94687	0.0262335
Q96I25	Splicing factor 45	RBM17	DSDEDEDYERERRKRSMGGAAIAPPTSLVEK	S(1)MGGAAIAPPTSLVEK	Splicing factor 45	ERERRKRSMGGAAIA-p	S169	0.976016	0.0119045		O43463	Histone-lysine N-methyltransferase SUV39H1	SUV39H1	STRMDSNFGLAGLPGSPKKRVRIECKCGTES	MDSNFGLAGLPGS(1)PK	SUV39H1	Histone-lysine N-methyltransferase SUV39H1	GLAGLPGSPKKRVRI-p	S391	-0.94025	0.0282495
Q9ULE0	Protein WWC3	WWC3	FSEPPGPSGFHKQRRSLDTPQSLASLSSRSS	S(1)LDTPQSLASLSSR	Protein WWC3	GFHKQRRSLDTPQSL-p	S566	0.972556	0.000534807		P49454	Centromere protein F	CENPF	ILQAEKYELVTELNDSRSECITATRKMAEEV	YELVTELNDS(1)R	CENPF	Centromere protein F	LVTELNDSRSECITA-p	S1324	-0.935723	0.00347581
Q9NZT2	Opioid growth factor receptor	OGFR	PGPRPAGPAGDEPAESPSETPGPSPAGPTRD	PAGPAGDEPAES(0.98)PS(0.016)ET(0.005)PGPS(0.994)PAGPT(0.006)R	Opioid growth factor receptor	AGDEPAESPSETPGP-p	S577	0.971453	0.00967255		Q8IZT6	Abnormal spindle-like microcephaly-associated protein	ASPM	TCKVPLSNENSQVPQSPEDWRKSEVSPRIPE	VPLSNENSQVPQS(1)PEDWR	ASPM	Abnormal spindle-like microcephaly-associated protein	ENSQVPQSPEDWRKS-p	S425	-0.932754	0.00196019
P78337	Pituitary homeobox 1	PITX1	PADPREPLENSASESSDTELPEKERGGEPKG	EPLENS(0.001)AS(0.046)ES(0.151)S(0.799)DT(0.003)ELPEKER	Pituitary homeobox 1	ENSASESSDTELPEK-p	S51	0.968939	0.0025177		Q9Y2U8	Inner nuclear membrane protein Man1	LEMD3	PAAGSKVLLGFSSDESDVEASPRDQAGGGGR	VLLGFSSDES(1)DVEASPR	LEMD3	Inner nuclear membrane protein Man1	LGFSSDESDVEASPR-p	S144	-0.925312	0.0402293
Q13439	Golgin subfamily A member 4	GOLGA4	SLFRSSSKESLVRTSSRESLNRLDLDSSTAS	TSS(1)RESLNR	Golgin subfamily A member 4	ESLVRTSSRESLNRL-p	S98	0.963494	0.00667678		Q5SVQ8	Zinc finger and BTB domain-containing protein 41	ZBTB41	KCPVKFDDTSDDEQESGDGSDNLNQENFDKE	FDDT(0.005)S(0.013)DDEQES(0.76)GDGS(0.222)DNLNQENFDK	ZBTB41	Zinc finger and BTB domain-containing protein 41	TSDDEQESGDGSDNL-p	S273	-0.922914	0.00570536
Q9Y519	Transmembrane protein 184B	TMEM184B	SLSGARDNEKTLLLSSDDEF___________	TLLLS(0.061)S(0.939)DDEF	Transmembrane protein 184B	EKTLLLSSDDEF___-p	S403	0.962594	0.00023113		Q9UMN6	Histone-lysine N-methyltransferase 2B	KMT2B	EAEAVQQPRGQGTPPSGPGVVRAGVLGAAGD	GQGT(0.186)PPS(0.814)GPGVVR	KMT2B	Histone-lysine N-methyltransferase 2B	RGQGTPPSGPGVVRA-p	S2086	-0.922303	0.00870008
Q13610	Periodic tryptophan protein 1 homolog	PWP1	FGRRERLVLGSARNSSISGPFGSRSSDTPME	NS(0.18)S(0.778)IS(0.042)GPFGSR	Periodic tryptophan protein 1 homolog	LGSARNSSISGPFGS-p	S485	0.961932	0.0025177		P11388	DNA topoisomerase 2-alpha	TOP2A	PKLSNKELKPQKSVVSDLEADDVKGSVPLSS	S(1)VVS(1)DLEADDVK	TOP2A	DNA topoisomerase 2-alpha	KPQKSVVSDLEADDV-p	S1377	-0.91583	0.00029819
Q9UP83	Conserved oligomeric Golgi complex subunit 5	COG5	GGGGSVAVAGLGARGSGAAAATVRELLQDGC	GS(1)GAAAATVR	Conserved oligomeric Golgi complex subunit 5	AGLGARGSGAAAATV-p	S49	0.96025	0.00062811		P49454	Centromere protein F	CENPF	EPTTKSVPVNNLPERSPTDSPREGLRVKRGR	SVPVNNLPERS(0.959)PT(0.57)DS(0.471)PR	CENPF	Centromere protein F	VNNLPERSPTDSPRE-p	S3079	-0.91163	0.000230216
Q9BZC7	ATP-binding cassette sub-family A member 2	ABCA2	EVFLKVSEEDQSLENSEADVKESRKDVLPGA	VSEEDQSLENS(1)EADVK	ATP-binding cassette sub-family A member 2	EDQSLENSEADVKES-p	S1331	0.959321	0.000198495		Q9Y5A9	YTH domain-containing family protein 2	YTHDF2	______________MSASSLLEQRPKGQGNK	S(0.955)AS(0.036)S(0.009)LLEQRPK	YTHDF2	YTH domain-containing family protein 2	______MSASSLLEQ-p	S2	-0.910348	0.0102796
P10909	Clusterin;Clusterin beta chain;Clusterin alpha chain	CLU	CLKQTCMKFYARVCRSGSGLVGRQLEEFLNQ	S(0.937)GS(0.063)GLVGR	Clusterin	FYARVCRSGSGLVGR-p	S131	0.954646	0.00753089		Q9NUL3	Double-stranded RNA-binding protein Staufen homolog 2	STAU2	AEAIGLKGSSPTPPCSPVQPSKQLEYLARIQ	GSSPTPPCS(1)PVQPSK	STAU2	Double-stranded RNA-binding protein Staufen homolog 2	SSPTPPCSPVQPSKQ-p	S492	-0.908428	0.020238
Q99584	Protein S100-A13	S100A13	VTTFFTFARQEGRKDSLSVNEFKELVTQQLP	KDS(0.996)LS(0.004)VNEFK	Protein S100-A13	RQEGRKDSLSVNEFK-p	S32	0.947633	0.0241718		Q12815	Tastin	TROAP	MTTRQATKDPLLRGVSPTPSKIPVRSQKRTP	GVS(0.953)PT(0.043)PS(0.004)K	TROAP	Tastin	DPLLRGVSPTPSKIP-p	S16	-0.907726	0.0138382
Q6RFH5	WD repeat-containing protein 74	WDR74	DELWASLEAAAKRKLSGLEQPQGALQTRRRK	LS(1)GLEQPQGALQTR	WD repeat-containing protein 74	AAAKRKLSGLEQPQG-p	S361	0.931905	0.00625853		Q6KC79	Nipped-B-like protein	NIPBL	EKEQSEKAAMYDIISSPSKDSTKLTLRLSRV	AAMYDIIS(0.021)S(0.979)PSK	NIPBL	Nipped-B-like protein	AMYDIISSPSKDSTK-p	S350	-0.906449	0.01997
Q96PE2	Rho guanine nucleotide exchange factor 17	ARHGEF17	ASGPLAAPAQPRPLRSLSPSVRQLSRRFDAP	S(0.993)LS(0.007)PSVR	Rho guanine nucleotide exchange factor 17	AQPRPLRSLSPSVRQ-p	S77	0.924519	0.00967255		P29374	AT-rich interactive domain-containing protein 4A	ARID4A	HHEPKVKEEKKDLEESMEEALKLDQEMPLTE	KDLEES(1)MEEALK	ARID4A	AT-rich interactive domain-containing protein 4A	EKKDLEESMEEALKL-p	S427	-0.903894	0.00269436
P45985	Dual specificity mitogen-activated protein kinase kinase 4	MAP2K4	ACYVCKILDQMPATPSSPMYVD_________	ILDQMPAT(0.049)PS(0.933)S(0.018)PMYVD	Dual specificity mitogen-activated protein kinase kinase 4	DQMPATPSSPMYVD_-p	S393	0.92187	0.00398531		Q2NKX8	DNA excision repair protein ERCC-6-like	ERCC6L	VVVKAKIRSKARRIVSDGEDEDDSFKDTSSI	IVS(1)DGEDEDDSFK	ERCC6L	DNA excision repair protein ERCC-6-like	SKARRIVSDGEDEDD-p	S1028	-0.903557	0.0181674
Q92754	Transcription factor AP-2 gamma	TFAP2C	ALIVIDKSYMNPGDQSPADSNKTLEKMEKHR	SYMNPGDQS(1)PADSNK	Transcription factor AP-2 gamma	YMNPGDQSPADSNKT-p	S434	0.902905	0.000247979		Q6P0N0	Mis18-binding protein 1	MIS18BP1	GENSGIGKLFTNAVESLDEEEKDYYFSNSDS	LFTNAVES(1)LDEEEK	MIS18BP1	Mis18-binding protein 1	LFTNAVESLDEEEKD-p	S1116	-0.898992	0.0056727
Q9HCJ0	Trinucleotide repeat-containing gene 6C protein	TNRC6C	VKQKDSSEATGWEEPSPPSIRRKMEIDDGTS	DSSEATGWEEPS(0.998)PPS(0.002)IR	Trinucleotide repeat-containing gene 6C protein	ATGWEEPSPPSIRRK-p	S924	0.90282	0.000247979		P06401	Progesterone receptor	PGR	LPEDPPAAPATQRVLSPLMSRSGCKVGDSSG	VLS(1)PLMSR	PGR	Progesterone receptor	PATQRVLSPLMSRSG-p	S162	-0.898502	0.0170241
O94827	Pleckstrin homology domain-containing family G member 5	PLEKHG5	GPPALERVDAQSRRESLDILAPGRRRKNMSE	RES(1)LDILAPGR	Pleckstrin homology domain-containing family G member 5	DAQSRRESLDILAPG-p	S193	0.896671	0.00249478		Q9NZH5	Securin-2;Securin	PTTG2;PTTG1	DEEGELEKLFQLGPPSPVKMPSPPWECNLLQ	LFQLGPPS(1)PVK	PTTG2	Securin-2	LFQLGPPSPVKMPSP-p	S165	-0.898486	0.000198495
P46060	Ran GTPase-activating protein 1	RANGAP1	AEDAKDVIKEIEDFDSLEALRLEGNTVGVEA	EIEDFDS(1)LEALR	Ran GTPase-activating protein 1	KEIEDFDSLEALRLE-p	S50	0.891825	0.0121825		Q6BDS2	UHRF1-binding protein 1	UHRF1BP1	ARLRFFSMKRTVSQQSFDGVSLDSSGPEDRI	T(0.443)VS(0.579)QQS(0.975)FDGVS(0.003)LDSSGPEDR	BLTP3A	Bridge-like lipid transfer protein family member 3A	KRTVSQQSFDGVSLD-p	S1106	-0.898203	0.0351298
O75362	Zinc finger protein 217	ZNF217	KNLKRFFDGAKDVTGSPPAKQLKEMPSVFQN	DVT(0.011)GS(0.989)PPAK	Zinc finger protein 217	GAKDVTGSPPAKQLK-p	S570	0.888832	0.000230216		P49454	Centromere protein F	CENPF	TAGGSRSQKVKVAQRSPVDSGTILREPTTKS	S(1)PVDSGTILR	CENPF	Centromere protein F	KVKVAQRSPVDSGTI-p	S3054	-0.896484	0.000534807
Q7Z5L9	Interferon regulatory factor 2-binding protein 2	IRF2BP2	NGFSKLEEPPELNRQSPNPRRGHAVPPTLVP	LEEPPELNRQS(1)PNPR	Interferon regulatory factor 2-binding protein 2	PPELNRQSPNPRRGH-p	S175	0.88869	0.00220157		Q92804	TATA-binding protein-associated factor 2N	TAF15	SGGGYGGDRSSGGGYSGDRSGGGYGGDRSGG	SSGGGYS(1)GDR	TAF15	TATA-binding protein-associated factor 2N	RSSGGGYSGDRSGGG-p	S438	-0.892897	0.00371426
Q9P270	SLAIN motif-containing protein 2	SLAIN2	DLQTSNVKNEEKLRRSLPNLSRTSNTQVDSV	S(1)LPNLSR	SLAIN motif-containing protein 2	NEEKLRRSLPNLSRT-p	S413	0.888606	0.00159105		P45973	Chromobox protein homolog 5	CBX5	__MGKKTKRTADSSSSEDEEEYVVEKVLDRR	TADS(0.034)S(0.026)S(0.14)S(0.8)EDEEEYVVEK	CBX5	Chromobox protein homolog 5	RTADSSSSEDEEEYV-p	S14	-0.891765	0.020238
Q96BH1	E3 ubiquitin-protein ligase RNF25	RNF25	LPRGQGAYRPGTRRESLGLESKDGS______	RES(1)LGLESK	E3 ubiquitin-protein ligase RNF25	RPGTRRESLGLESKD-p	S450	0.88745	0.0347289		Q9Y6A5	Transforming acidic coiled-coil-containing protein 3	TACC3	RSGAGEDPPMPASRGSYHLDWDKMDDPNFIP	GS(1)YHLDWDK	TACC3	Transforming acidic coiled-coil-containing protein 3	PMPASRGSYHLDWDK-p	S402	-0.890898	0.00877834
O43164	E3 ubiquitin-protein ligase Praja-2	PJA2	VLELDDVPKENSSGSSPLDQVDSSLPSEPIF	ENS(0.007)S(0.026)GS(0.192)S(0.775)PLDQVDSSLPSEPIFEK	E3 ubiquitin-protein ligase Praja-2	KENSSGSSPLDQVDS-p	S80	0.883	0.0131179		Q9H792	Pseudopodium-enriched atypical kinase 1	PEAK1	MRGQPRFANFRANTLSPVRFFVDKKWNTIPL	ANT(0.006)LS(0.994)PVR	PEAK1	Inactive tyrosine-protein kinase PEAK1	NFRANTLSPVRFFVD-p	S281	-0.881166	0.000539979
Q86UD0	Suppressor APC domain-containing protein 2	SAPCD2	QRVQERQRRLGQSRASADFGAAGSPRPLGRL	AS(1)ADFGAAGSPR	Suppressor APC domain-containing protein 2	RLGQSRASADFGAAG-p	S276	0.879469	0.0204265		O75330	Hyaluronan mediated motility receptor	HMMR	GMEMKLQVTQRSLEESQGKIAQLEGKLVSIE	SLEES(1)QGK	HMMR	Hyaluronan mediated motility receptor	TQRSLEESQGKIAQL-p	S205	-0.874587	0.0367806
P50895	Basal cell adhesion molecule	BCAM	KGAPPPGEPGLSHSGSEQPEQTGLLMGGASG	GAPPPGEPGLS(0.022)HS(0.205)GS(0.765)EQPEQT(0.008)GLLMGGASGGAR	Basal cell adhesion molecule	PGLSHSGSEQPEQTG-p	S600	0.87891	0.0188601		Q8IWY9	Codanin-1	CDAN1	FLREQSSRVLPQGPPTPAKTPGASAALPGRP	VLPQGPPT(1)PAK	CDAN1	Codanin-1	VLPQGPPTPAKTPGA-p	T71	-0.870969	0.0195082
Q13439	Golgin subfamily A member 4	GOLGA4	SLFRSPIKESLFRSSSKESLVRTSSRESLNR	S(0.001)S(0.067)S(0.931)KES(0.001)LVR	Golgin subfamily A member 4	ESLFRSSSKESLVRT-p	S89	0.87697	0.00347581		Q6PD74	Alpha- and gamma-adaptin-binding protein p34	AAGAB	WMAIGGDRDEIEGLSSDEEH___________	DEIEGLS(0.003)S(0.997)DEEH	AAGAB	Alpha- and gamma-adaptin-binding protein p34	DEIEGLSSDEEH___-p	S311	-0.867107	0.0400852
O60303	Uncharacterized protein KIAA0556	KIAA0556	NVSGKRKNSTNCRKDSLSQLEEYLRLSAVPT	KDS(0.945)LS(0.055)QLEEYLR	Katanin-interacting protein	STNCRKDSLSQLEEY-p	S691	0.870066	0.0018769		Q15154	Pericentriolar material 1 protein	PCM1	PEQAELEKLKQRINFSDLDQRSIGSDSQGRA	INFS(1)DLDQR	PCM1	Pericentriolar material 1 protein	LKQRINFSDLDQRSI-p	S110	-0.866548	0.0018769
Q8TEY5	Cyclic AMP-responsive element-binding protein 3-like protein 4;Processed cyclic AMP-responsive element-binding protein 3-like protein 4	CREB3L4	DPCHPDSPPAPRATSSPMLYEVVYEAGALER	AT(0.046)S(0.186)S(0.768)PMLYEVVYEAGALER	Cyclic AMP-responsive element-binding protein 3-like protein 4	PAPRATSSPMLYEVV-p	S109	0.869045	0.0204265		O75420	PERQ amino acid-rich with GYF domain-containing protein 1	GIGYF1	KEPPAAEDDIRGIQLSPGVGSSAGPPGDLED	GIQLS(0.917)PGVGS(0.042)S(0.042)AGPPGDLEDDEGLK	GIGYF1	GRB10-interacting GYF protein 1	DIRGIQLSPGVGSSA-p	S406	-0.865963	0.00632225
Q8NCN4	E3 ubiquitin-protein ligase RNF169	RNF169	RMFDNERRTVSRRKGSVDQYLLRSSNMAGAK	GS(1)VDQYLLR	E3 ubiquitin-protein ligase RNF169	TVSRRKGSVDQYLLR-p	S693	0.867878	0.0459261		B2RBV5		LOC93622	PVDADEAREPREEPGSPLSPAPRAGRENLAS	EEPGS(0.987)PLS(0.013)PAPR	MRFAP1L2	MORF4 family associated protein 1 like 2	EPREEPGSPLSPAPR-p	S18	-0.862998	0.0015162
Q96B21	Transmembrane protein 45B	TMEM45B	KLNSDDTYQTALLSGSDEE____________	LNSDDTYQTALLS(0.006)GS(0.994)DEE	Transmembrane protein 45B	QTALLSGSDEE____-p	S272	0.866061	0.0171626		Q14181	DNA polymerase alpha subunit B	POLA2	SYTTPSKGSQKRAISTPETPLTKRSVSTRSP	AIS(0.18)T(0.82)PETPLTK	POLA2	DNA polymerase alpha subunit B	SQKRAISTPETPLTK-p	T127	-0.857577	0.0123875
O75362	Zinc finger protein 217	ZNF217	CRTKADVTPPPDGSTTHNLEVSPKEKQTETA	ADVTPPPDGS(0.006)T(0.006)T(0.988)HNLEVSPK	Zinc finger protein 217	PPPDGSTTHNLEVSP-p	T656	0.865367	0.0260541		Q9UPU7	TBC1 domain family member 2B	TBC1D2B	FLRERDTSPDKGELVSDEEEDT_________	GELVS(1)DEEEDT	TBC1D2B	TBC1 domain family member 2B	PDKGELVSDEEEDT_-p	S957	-0.856513	0.0159738
Q9UQC2	GRB2-associated-binding protein 2	GAB2	LHQCISRRAENARSASFSQGTRASFLMRSDT	SAS(0.767)FS(0.233)QGTR	GRB2-associated-binding protein 2	AENARSASFSQGTRA-p	S210	0.863133	0.00159162		Q9NQW6	Actin-binding protein anillin	ANLN	GKFQRTRVPRAESGDSLGSEDRDLLYSIDAY	AESGDS(1)LGSEDR	ANLN	Anillin	PRAESGDSLGSEDRD-p	S661	-0.849108	0.0126214
Q13233	Mitogen-activated protein kinase kinase kinase 1	MAP3K1	QFHRNCPENKDSDKLSPVFTQSRPLPSSNIH	LS(1)PVFTQSR	Mitogen-activated protein kinase kinase kinase 1	NKDSDKLSPVFTQSR-p	S1043	0.859937	0.00280469		Q12834	Cell division cycle protein 20 homolog	CDC20	RTPGRTPGKSSSKVQTTPSKPGGDRYIPHRS	VQT(0.931)T(0.069)PSKPGGDR	CDC20	Cell division cycle protein 20 homolog	KSSSKVQTTPSKPGG-p	T69	-0.845812	0.00456698
Q13233	Mitogen-activated protein kinase kinase kinase 1	MAP3K1	EVQASAASPASKGRRSPSPGNSPSGRTVKSE	S(0.995)PS(0.005)PGNSPSGR	Mitogen-activated protein kinase kinase kinase 1	PASKGRRSPSPGNSP-p	S250	0.858962	0.00296563		P49454	Centromere protein F	CENPF	DQSPKNSAILQNRVDSLEFSLESQKQMNSDL	VDS(1)LEFSLESQK	CENPF	Centromere protein F	ILQNRVDSLEFSLES-p	S834	-0.844817	0.00029819
P29590	Protein PML	PML	________MEPAPARSPRPQQDPARPQEPTM	MEPAPARS(1)PRPQQDPAR	Protein PML	MEPAPARSPRPQQDP-p	S8	0.853674	0.0211042		P49006	MARCKS-related protein	MARCKSL1	DEGTAQEGKAAATPESQEPQAKGAEASAASE	AAAT(0.005)PES(0.995)QEPQAK	MARCKSL1	MARCKS-related protein	KAAATPESQEPQAKG-p	S151	-0.84273	0.0496996
Q96ST2	Protein IWS1 homolog	IWS1	EQRDLEQMPQRRRMNSTGGQTPRRDLEKVLT	MNS(0.872)T(0.127)GGQTPR	Protein IWS1 homolog	PQRRRMNSTGGQTPR-p	S720	0.853583	0.010559		Q6UB99	Ankyrin repeat domain-containing protein 11	ANKRD11	NKNQFLENEDTKFSLSDDQRDRWFSDLSDSS	FS(0.001)LS(0.999)DDQR	ANKRD11	Ankyrin repeat domain-containing protein 11	EDTKFSLSDDQRDRW-p	S834	-0.840002	0.000230216
Q32P44	Echinoderm microtubule-associated protein-like 3	EML3	RPLQPPQRADTPRRNSSSSSSPSERPRQKLS	RNS(0.976)S(0.024)S(0.001)SSSPSERPR	Echinoderm microtubule-associated protein-like 3	ADTPRRNSSSSSSPS-p	S156	0.848401	0.0332817		P51114	Fragile X mental retardation syndrome-related protein 1	FXR1	RGPNYTSGYGTNSELSNPSETESERKDELSD	GPNYTSGYGT(0.001)NS(0.036)ELS(0.942)NPS(0.021)ET(0.001)ESER	FXR1	RNA-binding protein FXR1	YGTNSELSNPSETES-p	S406	-0.839381	0.0105588
P49327	Fatty acid synthase;[Acyl-carrier-protein] S-acetyltransferase;[Acyl-carrier-protein] S-malonyltransferase;3-oxoacyl-[acyl-carrier-protein] synthase;3-oxoacyl-[acyl-carrier-protein] reductase;3-hydroxyacyl-[acyl-carrier-protein] dehydratase;Enoyl-[acyl-carrier-protein] reductase;Oleoyl-[acyl-carrier-protein] hydrolase	FASN	PRRSGKLKDLSRFDASFFGVHPKQAHTMDPQ	FDAS(1)FFGVHPK	Fatty acid synthase	DLSRFDASFFGVHPK-p	S63	0.847476	0.0615004		O43290	U4/U6.U5 tri-snRNP-associated protein 1	SART1	GDFGSRLRGRGRRRVSEVEEEKEPVPQPLPS	VS(1)EVEEEK	SART1	U4/U6.U5 tri-snRNP-associated protein 1	GRGRRRVSEVEEEKE-p	S448	-0.83773	0.00134107
Q5VZ89	DENN domain-containing protein 4C	DENND4C	FKQQTPSRTHKERSTSLSALVRSSPHGSLGS	S(0.018)T(0.061)S(0.921)LSALVR	DENN domain-containing protein 4C	THKERSTSLSALVRS-p	S1325	0.846847	0.0126885		Q12834	Cell division cycle protein 20 homolog	CDC20	ASFLLSKENQPENSQTPTKKEHQKAWALNLN	ENQPENSQT(1)PTK	CDC20	Cell division cycle protein 20 homolog	NQPENSQTPTKKEHQ-p	T106	-0.837438	0.0403182
A7E2V4	Zinc finger SWIM domain-containing protein 8	ZSWIM8	LGEGVPSSQRGPRRLSAEGGDKALHKMGPGG	RLS(1)AEGGDK	Zinc finger SWIM domain-containing protein 8	QRGPRRLSAEGGDKA-p	S567	0.845565	0.00351056		Q86UE4	Protein LYRIC	MTDH	GGGWNEKSVKLSSQISAGEEKWNSVSPASAG	LSSQIS(1)AGEEK	MTDH	Protein LYRIC	VKLSSQISAGEEKWN-p	S298	-0.835469	0.0311542
O75362	Zinc finger protein 217	ZNF217	ENGAVDRGEGGSEDGSEDGLPEGIHLDKNDD	GEGGS(0.015)EDGS(0.985)EDGLPEGIHLDK	Zinc finger protein 217	EGGSEDGSEDGLPEG-p	S445	0.844655	0.00123417		Q8WYP5	Protein ELYS	AHCTF1	EWLKSKDRTTSFFLNSPEKEHQEMDEGSQSL	TTSFFLNS(1)PEK	AHCTF1	Protein ELYS	TTSFFLNSPEKEHQE-p	S1283	-0.83502	0.0357825
P57682	Krueppel-like factor 3	KLF3	PSVIVQPGKRPLPVESPDTQRKRRIHRCDYD	RPLPVES(0.997)PDT(0.003)QR	Krueppel-like factor 3	KRPLPVESPDTQRKR-p	S250	0.841067	0.00209845		P38432	Coilin	COIL	ELIDPRLIIESPSNTSSTEPA__________	LIIESPS(0.002)NT(0.062)S(0.813)S(0.061)T(0.061)EPA	COIL	Coilin	IESPSNTSSTEPA__-p	S571	-0.832097	0.000734292
Q96CC6	Inactive rhomboid protein 1	RHBDF1	________MSEARRDSTSSLQRKKPPWLKLD	RDS(0.992)T(0.005)S(0.002)S(0.001)LQR	Inactive rhomboid protein 1	MSEARRDSTSSLQRK-p	S8	0.840803	0.00805092		Q5T200	Zinc finger CCCH domain-containing protein 13	ZC3H13	KRRDLDRERERLISDSVERDRDRDRDRTFES	LIS(0.002)DS(0.998)VER	ZC3H13	Zinc finger CCCH domain-containing protein 13	RERLISDSVERDRDR-p	S1366	-0.827172	0.0049667
Q9H0K1	Serine/threonine-protein kinase SIK2	SIK2	AAIYFLLVERLKSHRSSFPVEQRLDGRQRRP	S(0.933)S(0.067)FPVEQR	Serine/threonine-protein kinase SIK2	ERLKSHRSSFPVEQR-p	S342	0.839977	0.00156823		Q9H4H8	Protein FAM83D	FAM83D	TDMDENILFPRGTQSTEGSPVSKMSVSRSSS	GTQS(0.087)T(0.906)EGS(0.006)PVSK	FAM83D	Protein FAM83D	FPRGTQSTEGSPVSK-p	T459	-0.826285	0.000230216
Q96AE4	Far upstream element-binding protein 1	FUBP1	SFGTQLPPMHQQQSRSVMTEEYKVPDGMVGF	S(1)VMTEEYK	Far upstream element-binding protein 1	MHQQQSRSVMTEEYK-p	S99	0.839623	0.0391985		Q9Y4J8	Dystrobrevin alpha	DTNA	RLAAESSSSQPPQQRSAPDISFTIDANKQQR	S(1)APDISFTIDANK	DTNA	Dystrobrevin alpha	SQPPQQRSAPDISFT-p	S458	-0.825731	0.0221697
Q9Y2H5	Pleckstrin homology domain-containing family A member 6	PLEKHA6	RMRRHQSGSMREKRRSLQLPASPAPDPSPRP	S(1)LQLPASPAPDPSPR	Pleckstrin homology domain-containing family A member 6	SMREKRRSLQLPASP-p	S842	0.833493	0.0296959		P11388	DNA topoisomerase 2-alpha	TOP2A	AKSVRAKKPIKYLEESDEDDLF_________	YLEES(1)DEDDLF	TOP2A	DNA topoisomerase 2-alpha	PIKYLEESDEDDLF_-p	S1525	-0.823437	0.0148965
A1L390	Pleckstrin homology domain-containing family G member 3	PLEKHG3	PNRYRCSPERLKKAWSSQDEVSTNVRQGRRQ	AWS(0.829)S(0.171)QDEVSTNVR	Pleckstrin homology domain-containing family G member 3	ERLKKAWSSQDEVST-p	S432	0.824023	0.00270015		Q8N8S7	Protein enabled homolog	ENAH	KEDKGEDSEPVTSKASSTSTPEPTRKPWERT	AS(0.97)S(0.007)T(0.017)S(0.003)T(0.003)PEPTR	ENAH	Protein enabled homolog	EPVTSKASSTSTPEP-p	S485	-0.821592	0.0214832
P29692	Elongation factor 1-delta	EEF1D	SGTSGDHGELVVRIASLEVENQSLRGVVQEL	IAS(0.99)LEVENQS(0.01)LR	Elongation factor 1-delta	ELVVRIASLEVENQS-p	S86	0.823231	0.0310839		Q8TAP6	Centrosomal protein of 76 kDa	CEP76	KELNFVTDSVEQELPSSPKQPICFDRQSTLK	ELNFVTDSVEQELPS(0.996)S(0.004)PK	CEP76	Centrosomal protein of 76 kDa	SVEQELPSSPKQPIC-p	S82	-0.818236	0.00388301
Q96QC0	Serine/threonine-protein phosphatase 1 regulatory subunit 10	PPP1R10	PGDPNQLTRKGRKRKSVTWPEEGKLREYFYF	S(0.998)VT(0.002)WPEEGK	Serine/threonine-protein phosphatase 1 regulatory subunit 10	RKGRKRKSVTWPEEG-p	S398	0.822124	0.00254134		Q9BW71	HIRA-interacting protein 3	HIRIP3	STSGEESDLEREVSDSEAGGGPQGERKNRSS	EVS(0.136)DS(0.864)EAGGGPQGER	HIRIP3	HIRA-interacting protein 3	LEREVSDSEAGGGPQ-p	S372	-0.814684	0.000198495
Q9Y597	BTB/POZ domain-containing protein KCTD3	KCTD3	PSPRHKKSDSSGQEYSL______________	SDSSGQEYS(1)L	BTB/POZ domain-containing protein KCTD3	DSSGQEYSL______-p	S814	0.819006	0.0284266		P11388	DNA topoisomerase 2-alpha	TOP2A	KEAQQKVPDEEENEESDNEKETEKSDSVTDS	VPDEEENEES(1)DNEK	TOP2A	DNA topoisomerase 2-alpha	DEEENEESDNEKETE-p	S1106	-0.8123	0.000230216
Q9Y597	BTB/POZ domain-containing protein KCTD3	KCTD3	EVKGATGECNISERKSPGVEIKSLRELDSGL	S(1)PGVEIK	BTB/POZ domain-containing protein KCTD3	CNISERKSPGVEIKS-p	S711	0.81769	0.00131343		Q8WX93	Palladin	PALLD	PAGFPKKASRTARIASDEEIQGTKDAVIQDL	IAS(1)DEEIQGTK	PALLD	Palladin	SRTARIASDEEIQGT-p	S893	-0.811871	0.0224185
P78362	SRSF protein kinase 2;SRSF protein kinase 2 N-terminal;SRSF protein kinase 2 C-terminal	SRPK2	ESSPSHDRSRTVSASSTGDLPKAKTRAADLL	TVSAS(0.001)S(0.998)T(0.001)GDLPK	SRSF protein kinase 2	SRTVSASSTGDLPKA-p	S497	0.81605	0.0011901		Q7L590	Protein MCM10 homolog	MCM10	GRGVLEGDDVLFYDESPPPRPKLSALAEAKK	GVLEGDDVLFY(0.214)DES(0.786)PPPRPK	MCM10	Protein MCM10 homolog	DVLFYDESPPPRPKL-p	S644	-0.810973	0.00511038
Q8IZ21	Phosphatase and actin regulator 4	PHACTR4	SDSFSEDSSTLGRTRSLPITIEMLKVPDDEE	S(1)LPITIEMLK	Phosphatase and actin regulator 4	STLGRTRSLPITIEM-p	S464	0.811552	0.0203395		A6NDB9	Paralemmin-3	PALM3	EAMGEIGRVPEVVQTSSPRLQERLEAAASIE	VPEVVQT(0.001)S(0.792)S(0.208)PR	PALM3	Paralemmin-3	VPEVVQTSSPRLQER-p	S302	-0.808785	0.000600899
Q92995	Ubiquitin carboxyl-terminal hydrolase 13	USP13	YMHLKRHVREKVRGASGGALPKRRNSKIFLD	GAS(1)GGALPK	Ubiquitin carboxyl-terminal hydrolase 13	REKVRGASGGALPKR-p	S104	0.810564	0.00159107		P11388	DNA topoisomerase 2-alpha	TOP2A	LAFKPIKKGKKRNPWSDSESDRSSDESNFDV	NPWS(0.971)DS(0.029)ESDR	TOP2A	DNA topoisomerase 2-alpha	GKKRNPWSDSESDRS-p	S1295	-0.807557	0.00297062
Q96RR4	Calcium/calmodulin-dependent protein kinase kinase 2	CAMKK2	SLATVILVKTMIRKRSFGNPFEGSRREERSL	S(1)FGNPFEGSR	Calcium/calmodulin-dependent protein kinase kinase 2	KTMIRKRSFGNPFEG-p	S495	0.805845	0.00725715		P40855	Peroxisomal biogenesis factor 19	PEX19	TLSGLAKNATDLQNSSMSEEELTKAMEGLGM	NATDLQNS(0.067)S(0.926)MS(0.007)EEELTK	PEX19	Peroxisomal biogenesis factor 19	ATDLQNSSMSEEELT-p	S147	-0.807554	0.0214832
Q13233	Mitogen-activated protein kinase kinase kinase 1	MAP3K1	VPFQSGRITPPRRAPSPDGFSPYSPEETNRR	RAPS(1)PDGFSPYSPEETNR	Mitogen-activated protein kinase kinase kinase 1	TPPRRAPSPDGFSPY-p	S292	0.803755	0.0025585		Q8NA72	Centrosomal protein POC5	POC5	HISSHSKTDESSPVLSPRKPSHPVMDFFSSH	TDESSPVLS(1)PR	POC5	Centrosomal protein POC5	DESSPVLSPRKPSHP-p	S109	-0.799618	0.0113979
P61978	Heterogeneous nuclear ribonucleoprotein K	HNRNPK	GGRPMPPSRRDYDDMSPRRGPPPPPPGRGGR	RDYDDMS(1)PR	Heterogeneous nuclear ribonucleoprotein K	RRDYDDMSPRRGPPP-p	S284	0.803292	0.00159162		Q86XR8	Centrosomal protein of 57 kDa	CEP57	PSDKPFLNSDLRRSPSKPTLAYPESNSRAIF	S(0.161)PS(0.838)KPTLAYPESNSR	CEP57	Centrosomal protein of 57 kDa	SDLRRSPSKPTLAYP-p	S55	-0.799215	0.00267188
Q13671	Ras and Rab interactor 1	RIN1	SEEEGVPGSRGSPATSPHLGRRRPLLRSMSA	GSPAT(0.227)S(0.772)PHLGR	Ras and Rab interactor 1	SRGSPATSPHLGRRR-p	S337	0.802843	0.0127559		Q9Y6D6	Brefeldin A-inhibited guanine nucleotide-exchange protein 1	ARFGEF1	PSPVSEKPLDTISQKSVDIHDSIQPRSVDNR	S(1)VDIHDSIQPR	ARFGEF1	Brefeldin A-inhibited guanine nucleotide-exchange protein 1	LDTISQKSVDIHDSI-p	S1569	-0.789438	0.0452818
P15924	Desmoplakin	DSP	SKGLPSPYNMSSAPGSRSGSRSGSRSGSRSG	GLPS(0.077)PY(0.002)NMS(0.748)S(0.172)APGS(1)R	Desmoplakin	NMSSAPGSRSGSRSG-p	S2825	0.802231	0.0056727		Q9Y6A5	Transforming acidic coiled-coil-containing protein 3	TACC3	TAPTNHLVAGRAMTLSPQEEVAAGQMASSSR	AMT(0.101)LS(0.899)PQEEVAAGQMASSSR	TACC3	Transforming acidic coiled-coil-containing protein 3	AGRAMTLSPQEEVAA-p	S317	-0.786779	0.00579599
Q9BXS9	Solute carrier family 26 member 6	SLC26A6	DAVTFALQHPRPVPDSPVSVTRL________	PVPDS(1)PVSVTR	Solute carrier family 26 member 6	HPRPVPDSPVSVTRL-p	S752	0.801026	0.00174311		Q9H9Z2	Protein lin-28 homolog A	LIN28A	KPTYFREEEEEIHSPTLLPEAQN________	EEEEEIHS(0.071)PT(0.929)LLPEAQN	LIN28A	Protein lin-28 homolog A	EEEIHSPTLLPEAQN-p	T202	-0.784731	0.00883922
Q8NCN4	E3 ubiquitin-protein ligase RNF169	RNF169	SPCTPPKRLPDGRVLSPLIIKSTPRNLNRSL	VLS(1)PLIIK	E3 ubiquitin-protein ligase RNF169	LPDGRVLSPLIIKST-p	S403	0.799646	0.000398509		Q8NEV8	Exophilin-5	EXPH5	NILVTEVNNEKDLNESISEEDKQLSKMDQTN	DLNES(0.999)IS(0.001)EEDK	EXPH5	Exophilin-5	NEKDLNESISEEDKQ-p	S706	-0.7825	0.00297062
Q9NSY0	Nuclear receptor-binding protein 2	NRBP2	AELPRPRRPPLQWRYSEVSFMELDKFLEDVR	YS(0.952)EVS(0.048)FMELDK	Nuclear receptor-binding protein 2	PPLQWRYSEVSFMEL-p	S361	0.798021	0.00231429		Q5VTR2	E3 ubiquitin-protein ligase BRE1A	RNF20	KTRLRSGSALLQSQSSTEDPKDEPAELKPDS	SGSALLQSQS(0.078)S(0.918)T(0.005)EDPK	RNF20	E3 ubiquitin-protein ligase BRE1A	ALLQSQSSTEDPKDE-p	S525	-0.779955	0.0319761
Q92995	Ubiquitin carboxyl-terminal hydrolase 13	USP13	RARGLQPGEEELPDISPPIVIPDDSKDRLMN	GLQPGEEELPDIS(1)PPIVIPDDSKDR	Ubiquitin carboxyl-terminal hydrolase 13	EEELPDISPPIVIPD-p	S630	0.796535	0.00120143		P06493	Cyclin-dependent kinase 1;Cyclin-dependent kinase 2;Cyclin-dependent kinase 3	CDK1;CDK2;CDK3	_MDMFQKVEKIGEGTYGVVYKAKNRETGQLV;_MEDYTKIEKIGEGTYGVVYKGRHKTTGQVV;_MENFQKVEKIGEGTYGVVYKARNKLTGEVV	IGEGT(1)Y(1)GVVYK	CDK1	Cyclin-dependent kinase 1	EKIGEGTYGVVYKAK-p	Y15	-0.775918	0.00093366
Q96L93	Kinesin-like protein KIF16B	KIF16B	EEKQRAFEILDRGPLSLDNTLYQVEKEMEEK	GPLS(1)LDNTLYQVEK	Kinesin-like protein KIF16B	ILDRGPLSLDNTLYQ-p	S937	0.796001	0.00430956		P46937	Transcriptional coactivator YAP1	YAP1	SGPAATPTAQHLRQSSFEIPDDVPLPAGWEM	QS(0.24)S(0.76)FEIPDDVPLPAGWEMAK	YAP1	Transcriptional coactivator YAP1	AQHLRQSSFEIPDDV-p	S164	-0.774793	0.0291301
Q04726	Transducin-like enhancer protein 3	TLE3	VSPSESLRASEKHRGSADYSMEAKKRKAEEK	HRGS(1)ADYSMEAK	Transducin-like enhancer protein 3	ASEKHRGSADYSMEA-p	S217	0.792568	0.00456698		Q02952	A-kinase anchor protein 12	AKAP12	ALICVGSSKKRARRGSSSDEEGGPKAMGGDH	RGS(0.985)S(0.012)S(0.004)DEEGGPK	AKAP12	A-kinase anchor protein 12	KKRARRGSSSDEEGG-p	S696	-0.772709	0.0162514
O43765	Small glutamine-rich tetratricopeptide repeat-containing protein alpha	SGTA	ATGKEMPQDLRSPARTPPSEEDSAEAERLKT	T(1)PPSEEDSAEAER	Small glutamine-rich tetratricopeptide repeat-containing protein alpha	DLRSPARTPPSEEDS-p	T81	0.789259	0.0102796		Q12888	Tumor suppressor p53-binding protein 1	TP53BP1	GPYEAVTPLTKAADISLDNLVEGKRKRRSNV	AADIS(1)LDNLVEGK	TP53BP1	TP53-binding protein 1	LTKAADISLDNLVEG-p	S1618	-0.77111	0.0111674
Q6WKZ4	Rab11 family-interacting protein 1	RAB11FIP1	ATKEAKESKKPESRRSSLLSLMTGKKDVAKG	S(0.998)S(0.999)LLS(0.003)LMTGKK	Rab11 family-interacting protein 1	KKPESRRSSLLSLMT-p	S434	0.783453	0.0056727		Q8IX90	Spindle and kinetochore-associated protein 3	SKA3	DPPVASSCISEKSPRSPQLSDFGLERYIVSQ	S(1)PQLSDFGLER	SKA3	Spindle and kinetochore-associated protein 3	ISEKSPRSPQLSDFG-p	S155	-0.770722	0.00134107
P15924	Desmoplakin	DSP	ASVSSKGLPSPYNMSSAPGSRSGSRSGSRSG	GLPSPYNMS(0.085)S(0.914)APGSR	Desmoplakin	PSPYNMSSAPGSRSG-p	S2821	0.775891	0.0248223		Q9C0C2	182 kDa tankyrase-1-binding protein	TNKS1BP1	QDRVVGKPAQLGTQRSQEADVQDWEFRKRDS	S(1)QEADVQDWEFRK	TNKS1BP1	182 kDa tankyrase-1-binding protein	AQLGTQRSQEADVQD-p	S836	-0.766541	0.00506842
P15822	Zinc finger protein 40	HIVEP1	LDSVKPRRTSLSRRGSIDSPKSYIFKDSFQF	RGS(0.994)IDS(0.006)PK	Zinc finger protein 40	TSLSRRGSIDSPKSY-p	S779	0.775436	0.00267188		Q99590	Protein SCAF11	SCAF11	ENVESVVNEEKITESSLVEITEHKDFTLKTE	IT(0.029)ES(0.154)S(0.817)LVEITEHK	SCAF11	Protein SCAF11	EEKITESSLVEITEH-p	S588	-0.764388	0.0389572
O95049	Tight junction protein ZO-3	TJP3	VQMKPVKSVLVKRRDSEEFGVKLGSQIFIKH	RDS(1)EEFGVK	Tight junction protein ZO-3	VLVKRRDSEEFGVKL-p	S203	0.775047	0.000661987		Q6P0N0	Mis18-binding protein 1	MIS18BP1	EKVLRDKQEQPSRNSSLLEPQKSGNNETFTP	NS(0.007)S(0.993)LLEPQK	MIS18BP1	Mis18-binding protein 1	EQPSRNSSLLEPQKS-p	S135	-0.758067	0.00903486
Q9BXL6	Caspase recruitment domain-containing protein 14	CARD14	DLSATSSRELVDSFRSSSPAPPSQQSLYKRV	S(0.916)S(0.042)S(0.042)PAPPSQQSLYK	Caspase recruitment domain-containing protein 14	ELVDSFRSSSPAPPS-p	S473	0.773492	0.00519727		Q9C0C2	182 kDa tankyrase-1-binding protein	TNKS1BP1	GTPGLPLQQAEERYESQEPLAGQESPLPLAT	Y(0.007)ES(0.993)QEPLAGQES(0.996)PLPLAT(0.004)R	TNKS1BP1	182 kDa tankyrase-1-binding protein	QAEERYESQEPLAGQ-p	S592	-0.757685	0.0311542
A1L390	Pleckstrin homology domain-containing family G member 3	PLEKHG3	PRLVSRSSSVLSLEGSEKGLARHGSATDSLS	SSSVLSLEGS(1)EK	Pleckstrin homology domain-containing family G member 3	SVLSLEGSEKGLARH-p	S647	0.773248	0.0205137		Q15154	Pericentriolar material 1 protein	PCM1	VESDKRVTNDISPESSPGVGRRRTKTPHTFP	RVT(0.001)NDIS(0.77)PES(0.243)S(0.986)PGVGR	PCM1	Pericentriolar material 1 protein	NDISPESSPGVGRRR-p	S69	-0.755806	0.0257367
P56945	Breast cancer anti-estrogen resistance protein 1	BCAR1	PPPAEREAPAEGKRLSASSTGSTRSSQSASS	RLS(0.985)AS(0.007)S(0.007)TGSTR	Breast cancer anti-estrogen resistance protein 1	PAEGKRLSASSTGST-p	S428	0.766867	0.0018769		Q9P2D1	Chromodomain-helicase-DNA-binding protein 7	CHD7	AFEEDIETPPTRNIPSPGQLDPDTRIPVINL	NIPS(1)PGQLDPDTR	CHD7	Chromodomain-helicase-DNA-binding protein 7	PPTRNIPSPGQLDPD-p	S2559	-0.755497	0.000534807
Q8NBJ4	Golgi membrane protein 1	GOLM1	GELGQTPQVQAALSVSQENPEMEGPERDQLV	GFGGAGELGQT(0.001)PQVQAALS(0.222)VS(0.777)QENPEMEGPER	Golgi membrane protein 1	VQAALSVSQENPEME-p	S309	0.765263	0.0133308		Q92585	Mastermind-like protein 1	MAML1	TQTPLAQDINIKTEFSPAAFEQEQLGSPQVR	T(0.063)EFS(0.937)PAAFEQEQLGSPQVR	MAML1	Mastermind-like protein 1	INIKTEFSPAAFEQE-p	S303	-0.753253	0.0492472
Q96M83	Coiled-coil domain-containing protein 7	CCDC7	PSKAIYRTYRAGPSFSKDIHLPLLNQLPSGH	T(0.838)Y(0.162)RAGPS(1)FS(1)K	Coiled-coil domain-containing protein 7	YRAGPSFSKDIHLPL-p	S1327	0.761348	0.00264611		Q7Z2Z1	Treslin	TICRR	GRSSDPGPDIGVVEESPEKGDEISLRRSPRI	SSDPGPDIGVVEES(1)PEK	TICRR	Treslin	DIGVVEESPEKGDEI-p	S1001	-0.752514	0.0142398
Q6RW13	Type-1 angiotensin II receptor-associated protein	AGTRAP	ERGGELLVHTGFLGSSQDRSAYQTIDSAEAP	GGELLVHTGFLGS(0.226)S(0.774)QDR	Type-1 angiotensin II receptor-associated protein	HTGFLGSSQDRSAYQ-p	S127	0.760756	0.0102796		Q92610	Zinc finger protein 592	ZNF592	VPAVSVIVKNTSRQESFEAEKDHITPSLLHN	QES(1)FEAEK	ZNF592	Zinc finger protein 592	KNTSRQESFEAEKDH-p	S78	-0.749223	0.039673
O75962	Triple functional domain protein	TRIO	SLGTLPLGKPRAGAASPLNSPLSSAVPSLGK	AGAAS(1)PLNSPLSSAVPSLGK	Triple functional domain protein	KPRAGAASPLNSPLS-p	S2455	0.758592	0.0015162		P11388	DNA topoisomerase 2-alpha	TOP2A	EKKNKKKIKNENTEGSPQEDGVELEGLKQRL	NENT(0.042)EGS(0.958)PQEDGVELEGLK	TOP2A	DNA topoisomerase 2-alpha	KNENTEGSPQEDGVE-p	S1247	-0.747699	0.00361899
P15924	Desmoplakin	DSP	HLREKQRTQEELRRLSSEVEALRRQLLQEQE	RLS(0.99)S(0.01)EVEALR	Desmoplakin	QEELRRLSSEVEALR-p	S1658	0.758466	0.00031392		P49006	MARCKS-related protein	MARCKSL1	KAPRGDVTAEEAAGASPAKANGQENGHVKSN	GDVTAEEAAGAS(1)PAK	MARCKSL1	MARCKS-related protein	AEEAAGASPAKANGQ-p	S22	-0.74709	0.0224839
Q9P1Y5	Calmodulin-regulated spectrin-associated protein 3	CAMSAP3	QVPVQTRSSILLAEETPPEEPAARPGLIEIP	SSILLAEET(1)PPEEPAAR	Calmodulin-regulated spectrin-associated protein 3	SILLAEETPPEEPAA-p	T832	0.758352	0.00186804		Q15398	Disks large-associated protein 5	DLGAP5	VSQSRNEMGIPQQTTSPENAGPQNTKSEHVK	NEMGIPQQT(0.028)T(0.093)S(0.879)PENAGPQNTK	DLGAP5	Disks large-associated protein 5	GIPQQTTSPENAGPQ-p	S662	-0.746142	0.000539979
Q13233	Mitogen-activated protein kinase kinase kinase 1	MAP3K1	RTVKSESPGVRRKRVSPVPFQSGRITPPRRA	RVS(1)PVPFQSGR	Mitogen-activated protein kinase kinase kinase 1	GVRRKRVSPVPFQSG-p	S275	0.75334	0.00633651		Q5SWA1	Protein phosphatase 1 regulatory subunit 15B	PPP1R15B	TATIQTAARIVPEEPSDSEKDLSGKSDLENS	IVPEEPS(0.806)DS(0.194)EK	PPP1R15B	Protein phosphatase 1 regulatory subunit 15B	RIVPEEPSDSEKDLS-p	S508	-0.739357	0.000618938
Q13882	Protein-tyrosine kinase 6	PTK6	PCFKALRERLSSFTSYENPT___________	LSSFTS(0.004)Y(0.996)ENPT	Protein-tyrosine kinase 6	RLSSFTSYENPT___-p	Y447	0.745588	0.00064421		Q969S3	Zinc finger protein 622	ZNF622	MNAAIQQAIKAQPSMSPKKAPPAPAKEARNV	AQPSMS(1)PK	ZNF622	Cytoplasmic 60S subunit biogenesis factor ZNF622	IKAQPSMSPKKAPPA-p	S143	-0.737941	0.0011901
Q92934	Bcl2-associated agonist of cell death	BAD	NLWAAQRYGRELRRMSDEFVDSFKKGLPRPK	RMS(1)DEFVDSFK	Bcl2-associated agonist of cell death	GRELRRMSDEFVDSF-p	S118	0.742771	0.00379254		Q9Y6A5	Transforming acidic coiled-coil-containing protein 3	TACC3	GGDTKSGCSEAQPPESPETRLGQPAAEQLHA	SGCSEAQPPES(0.999)PET(0.001)R	TACC3	Transforming acidic coiled-coil-containing protein 3	SEAQPPESPETRLGQ-p	S434	-0.736947	0.0404174
Q9P2M7	Cingulin	CGN	REGSSESETSVRRKVSLVLEKMQPLVMVSSG	VS(1)LVLEK	Cingulin	TSVRRKVSLVLEKMQ-p	S338	0.742447	0.000230216		Q15154	Pericentriolar material 1 protein	PCM1	LVNDYEAESGNISQKSDEEDFVKVEDLPLKL	S(1)DEEDFVK	PCM1	Pericentriolar material 1 protein	SGNISQKSDEEDFVK-p	S1958	-0.736838	0.0403182
Q96FS4	Signal-induced proliferation-associated protein 1	SIPA1	LAEERTEFLHSQNSLSPRSSLSDEAPVLPNT	TEFLHSQNS(0.018)LS(0.982)PR	Signal-induced proliferation-associated protein 1	LHSQNSLSPRSSLSD-p	S839	0.740717	0.00398531		P11388	DNA topoisomerase 2-alpha	TOP2A	GKAKGKKTQMAEVLPSPRGQRVIPRITIEMK	TQMAEVLPS(1)PR	TOP2A	DNA topoisomerase 2-alpha	QMAEVLPSPRGQRVI-p	S1213	-0.732529	0.00196019
O15318	DNA-directed RNA polymerase III subunit RPC7	POLR3G	LKKMEELEKRGDGEKSDEENEEKEGSKEKSK	RGDGEKS(1)DEENEEK	DNA-directed RNA polymerase III subunit RPC7	KRGDGEKSDEENEEK-p	S157	0.735194	0.00460585		P06454	Prothymosin alpha;Prothymosin alpha, N-terminally processed;Thymosin alpha-1	PTMA	______________MSDAAVDTSSEITTKDL	S(1)DAAVDTSSEITTK	PTMA	Prothymosin alpha	______MSDAAVDTS-p	S2	-0.730201	0.013558
Q6DN90	IQ motif and SEC7 domain-containing protein 1	IQSEC1	KRQSAYERSLGGQQGSPKHGPHSGAPKSLPR	SLGGQQGS(1)PK	IQ motif and SEC7 domain-containing protein 1	SLGGQQGSPKHGPHS-p	S417	0.734182	0.0214832		Q9C0C2	182 kDa tankyrase-1-binding protein	TNKS1BP1	GIIGNDRVSGAGFSPSSKMEGGHFVPPGKTT	VSGAGFS(0.222)PS(0.776)S(0.002)K	TNKS1BP1	182 kDa tankyrase-1-binding protein	SGAGFSPSSKMEGGH-p	S1140	-0.73002	0.00145258
Q01105	Protein SET	SET	_________MAPKRQSPLPPQKKKPRPPPAL	RQS(1)PLPPQK	Protein SET	_MAPKRQSPLPPQKK-p	S7	0.733817	0.00160337		Q66K14	TBC1 domain family member 9B	TBC1D9B	SPAPQEGSEQPASPASPLSSRQSFCAQEAPT	ASVVDPSTESSPAPQEGS(0.003)EQPAS(0.03)PAS(0.844)PLS(0.061)S(0.061)R	TBC1D9B	TBC1 domain family member 9B	EQPASPASPLSSRQS-p	S435	-0.725169	0.00379254
Q9BTE3	Mini-chromosome maintenance complex-binding protein	MCMBP	DPMECTDTAEEQRVHSPPASLVPRIHVILAQ	VHS(1)PPASLVPR	Mini-chromosome maintenance complex-binding protein	AEEQRVHSPPASLVP-p	S298	0.725743	0.00174311		P78559	Microtubule-associated protein 1A;MAP1A heavy chain;MAP1 light chain LC2	MAP1A	TRSPWASDFKDFQESSPQKGLEVERWLAESP	DFQES(0.043)S(0.957)PQK	MAP1A	Microtubule-associated protein 1A	FKDFQESSPQKGLEV-p	S1762	-0.724334	0.00159162
P55265	Double-stranded RNA-specific adenosine deaminase	ADAR	GHLTRAICCRVTRDGSAFEDGLRHPFIVNHP	DGS(1)AFEDGLR	Double-stranded RNA-specific adenosine deaminase	CRVTRDGSAFEDGLR-p	S1089	0.723436	0.00838695		Q9UKE5	TRAF2 and NCK-interacting protein kinase	TNIK	ALNVTSHRVEMPRQNSDPTSENPPLPTRIEK	QNS(0.968)DPT(0.032)SENPPLPTR	TNIK	TRAF2 and NCK-interacting protein kinase	VEMPRQNSDPTSENP-p	S640	-0.718516	0.0258556
Q9NP64	Nucleolar protein of 40 kDa	ZCCHC17	DPNNVIIEQEERRRRSFQDYTGQKITLEAVL	S(1)FQDYTGQK	Zinc finger CCHC domain-containing protein 17	QEERRRRSFQDYTGQ-p	S114	0.72318	0.0023628		O14745	Na(+)/H(+) exchange regulatory cofactor NHE-RF1	SLC9A3R1	EKGKLGQYIRLVEPGSPAEKAGLLAGDRLVE	LVEPGS(1)PAEK	NHERF1	Na(+)/H(+) exchange regulatory cofactor NHE-RF1	IRLVEPGSPAEKAGL-p	S46	-0.714954	0.00744467
Q8WW38	Zinc finger protein ZFPM2	ZFPM2	HKKHYCSSRWQQMAKSPEFPSVSEKMPEALS	S(1)PEFPSVSEK	Zinc finger protein ZFPM2	RWQQMAKSPEFPSVS-p	S581	0.718247	0.000957153		Q14004	Cyclin-dependent kinase 13	CDK13	QDDLIQHQDMRILELTPEPDRPRILPPDQRP	ILELT(1)PEPDRPR	CDK13	Cyclin-dependent kinase 13	DMRILELTPEPDRPR-p	T1246	-0.713791	0.0228525
Q8NEB9	Phosphatidylinositol 3-kinase catalytic subunit type 3	PIK3C3	KEYGIVYYEKDGDESSPILTSFELVKVPDPQ	DGDES(0.132)S(0.846)PILT(0.004)S(0.018)FELVK	Phosphatidylinositol 3-kinase catalytic subunit type 3	EKDGDESSPILTSFE-p	S244	0.717131	0.00309702		P49454	Centromere protein F	CENPF	LELEVARLQLQGLDLSSRSLLGIDTEDAIQG	LQLQGLDLS(0.874)S(0.126)R	CENPF	Centromere protein F	QLQGLDLSSRSLLGI-p	S1651	-0.711303	0.0111674
Q8NB49	Phospholipid-transporting ATPase IG	ATP11C	VRRRSARRNLSCRRASDSLSARPSVRPLLLR	RAS(0.999)DS(0.001)LSAR	Phospholipid-transporting ATPase IG	NLSCRRASDSLSARP-p	S1108	0.716332	0.000600899		P42684	Abelson tyrosine-protein kinase 2	ABL2	SLAPGFIRGAQASSGSPALPRKQRDKSPSSL	GAQAS(0.009)S(0.042)GS(0.949)PALPR	ABL2	Tyrosine-protein kinase ABL2	GAQASSGSPALPRKQ-p	S620	-0.71088	0.0164551
Q9BUJ2	Heterogeneous nuclear ribonucleoprotein U-like protein 1	HNRNPUL1	GGSGGGGNYRGGFNRSGGGGYSQNRWGNNNR	S(1)GGGGYSQNR	Heterogeneous nuclear ribonucleoprotein U-like protein 1	YRGGFNRSGGGGYSQ-p	S662	0.715062	0.0023867		Q9BW71	HIRA-interacting protein 3	HIRIP3	SDPERKRFRFNSESESGSEASSPDYFGPPAK	FNS(0.005)ES(0.014)ES(0.95)GS(0.029)EASSPDYFGPPAK	HIRIP3	HIRA-interacting protein 3	RFNSESESGSEASSP-p	S102	-0.71052	0.00159162
Q5SYE7	NHS-like protein 1	NHSL1	TEALQMVQLRPVRKNSGAEAAQLSERTAQEQ	NS(1)GAEAAQLSER	NHS-like protein 1	LRPVRKNSGAEAAQL-p	S1089	0.714697	0.00418538		Q5JTD0	Tight junction-associated protein 1	TJAP1	RSPKRMGVHHLHRKDSLTQAQEQGNLLN___	DS(1)LTQAQEQGNLLN	TJAP1	Tight junction-associated protein 1	HHLHRKDSLTQAQEQ-p	S545	-0.709365	0.0214832
O60825	6-phosphofructo-2-kinase/fructose-2,6-bisphosphatase 2;6-phosphofructo-2-kinase;Fructose-2,6-bisphosphatase	PFKFB2	NNFPKNQTPVRMRRNSFTPLSSSNTIRRPRN	RNS(0.999)FT(0.001)PLSSSNTIR	6-phosphofructo-2-kinase/fructose-2,6-bisphosphatase 2	PVRMRRNSFTPLSSS-p	S466	0.714	0.0283372		Q8NCF5	NFATC2-interacting protein	NFATC2IP	DEVEVEPPEPPGPVASRDNSNSDSEGEDRRP	GAADEVEVEPPEPPGPVAS(1)R	NFATC2IP	NFATC2-interacting protein	EPPGPVASRDNSNSD-p	S84	-0.70891	0.0055432
Q9BZ95	Histone-lysine N-methyltransferase NSD3	WHSC1L1	AARKSLPASITMHKGSLDLQKCNMSPVVKIE	GS(1)LDLQK	Histone-lysine N-methyltransferase NSD3	SITMHKGSLDLQKCN-p	S489	0.713909	0.0148965		Q14839	Chromodomain-helicase-DNA-binding protein 4	CHD4	AADVEKVEEKSAIDLTPIVVEDKEEKKEEEE	SAIDLT(1)PIVVEDK	CHD4	Chromodomain-helicase-DNA-binding protein 4	EKSAIDLTPIVVEDK-p	T1653	-0.708561	0.0102796
Q13459	Unconventional myosin-IXb	MYO9B	SLDLSDRHRATGAALTPTEERRTSFSTSDVS	AT(0.001)GAALT(0.983)PT(0.016)EER	Unconventional myosin-IXb	RATGAALTPTEERRT-p	T1346	0.710585	0.00299787		Q99640	Membrane-associated tyrosine- and threonine-specific cdc2-inhibitory kinase	PKMYT1	FRGPKDRARKLAEVGSHEKVGQHPCCVRLEQ	LAEVGS(1)HEK	PKMYT1	Membrane-associated tyrosine- and threonine-specific cdc2-inhibitory kinase	RKLAEVGSHEKVGQH-p	S160	-0.704411	0.0101932
Q9Y4B4	Helicase ARIP4	RAD54L2	RHPVLDLRGHKRKLATPPAAQESSRRRSRKG	LAT(1)PPAAQESSR	Helicase ARIP4	GHKRKLATPPAAQES-p	T1260	0.709988	0.0159738		Q9NYQ6	Cadherin EGF LAG seven-pass G-type receptor 1	CELSR1	DGPDMLRTDLGESTASLDSIVRDEGIQKLGV	TDLGEST(0.001)AS(0.993)LDS(0.006)IVR	CELSR1	Cadherin EGF LAG seven-pass G-type receptor 1	DLGESTASLDSIVRD-p	S2761	-0.702981	0.0225948
Q7Z5L9	Interferon regulatory factor 2-binding protein 2	IRF2BP2	ASKDANQVHSTTRRNSNSPPSPSSMNQRRLG	RNS(1)NS(0.997)PPS(0.002)PSSMNQR	Interferon regulatory factor 2-binding protein 2	HSTTRRNSNSPPSPS-p	S455	0.709294	0.0392844		Q9P2D1	Chromodomain-helicase-DNA-binding protein 7	CHD7	GGVDNQELNRNSLDGSQEEKKKKKRSKAKKD	NS(0.002)LDGS(0.998)QEEK	CHD7	Chromodomain-helicase-DNA-binding protein 7	NRNSLDGSQEEKKKK-p	S637	-0.701305	0.0018228
Q13905	Rap guanine nucleotide exchange factor 1	RAPGEF1	NRQDFDVDCYAQRRLSGGSHSYGGESPRLSP	RLS(0.793)GGS(0.197)HS(0.009)YGGES(0.001)PR	Rap guanine nucleotide exchange factor 1	CYAQRRLSGGSHSYG-p	S335	0.706296	0.0425252		P24386	Rab proteins geranylgeranyltransferase component A 1	CHM	SETFKESTNLGNLEESSE_____________	ESTNLGNLEES(0.989)S(0.011)E	CHM	Rab proteins geranylgeranyltransferase component A 1	NLGNLEESSE_____-p	S651	-0.700145	0.00284109
Q9BRZ2	E3 ubiquitin-protein ligase TRIM56	TRIM56	KKKFKGRLKSISREPSPALGPNLDGSGLLPR	EPS(1)PALGPNLDGSGLLPR	E3 ubiquitin-protein ligase TRIM56	KSISREPSPALGPNL-p	S475	0.70503	0.0131813		Q9H467	CUE domain-containing protein 2	CUEDC2	NLQPQSSGVQGQVPISPEPLQRPEMLKEETR	ENLQPQS(0.001)S(0.003)GVQGQVPIS(0.995)PEPLQRPEMLK	CUEDC2	CUE domain-containing protein 2	VQGQVPISPEPLQRP-p	S110	-0.697616	0.0056727
P49757	Protein numb homolog	NUMB	AALENKSKQRTNPSPTNPFSSDLQKTFEIEL	T(0.006)NPS(0.026)PT(0.968)NPFSSDLQK	Protein numb homolog	QRTNPSPTNPFSSDL-p	T636	0.704814	0.0018769		Q9C0C2	182 kDa tankyrase-1-binding protein	TNKS1BP1	QFGIIGNDRVSGAGFSPSSKMEGGHFVPPGK	VSGAGFS(0.998)PS(0.002)SK	TNKS1BP1	182 kDa tankyrase-1-binding protein	RVSGAGFSPSSKMEG-p	S1138	-0.692359	0.0018228
Q9P1Y5	Calmodulin-regulated spectrin-associated protein 3	CAMSAP3	AASPSPARRVPATRRSPGPGPSQSPRSPKHT	S(1)PGPGPSQSPR	Calmodulin-regulated spectrin-associated protein 3	RVPATRRSPGPGPSQ-p	S769	0.704802	0.00159162		Q6P0N0	Mis18-binding protein 1	MIS18BP1	DSSLRASVQGVPLESSNNDIFLPVKQKIQCQ	ASVQGVPLES(0.163)S(0.836)NNDIFLPVK	MIS18BP1	Mis18-binding protein 1	QGVPLESSNNDIFLP-p	S192	-0.69198	0.00457902
P83731	60S ribosomal protein L24	RPL24	RTRRAVKFQRAITGASLADIMAKRNQKPEVR	AIT(0.001)GAS(0.999)LADIMAK	Large ribosomal subunit protein eL24	QRAITGASLADIMAK-p	S86	0.702291	0.0120375		P06400	Retinoblastoma-associated protein	RB1	ISPLKSPYKISEGLPTPTKMTPRSRILVSIG	ISEGLPT(0.989)PT(0.011)K	RB1	Retinoblastoma-associated protein	KISEGLPTPTKMTPR-p	T821	-0.691228	0.0403182
A2A3K4	Protein tyrosine phosphatase domain-containing protein 1	PTPDC1	NVECLQPLTHLKRRLSYSDSDLKRAENLLEQ	RLS(0.995)YS(0.004)DSDLK	Protein tyrosine phosphatase domain-containing protein 1	THLKRRLSYSDSDLK-p	S392	0.701379	0.00728203		P06401	Progesterone receptor	PGR	GQDPSDEKTQDQQSLSDVEGAYSRAEATRGA	TQDQQS(0.034)LS(0.965)DVEGAYS(0.001)R	PGR	Progesterone receptor	TQDQQSLSDVEGAYS-p	S81	-0.690809	0.0124672
Q9NR09	Baculoviral IAP repeat-containing protein 6	BIRC6	WMGITPPPVQCHHRLSMTDDSKKQDLSSSLT	LS(1)MTDDSK	Baculoviral IAP repeat-containing protein 6	VQCHHRLSMTDDSKK-p	S3578	0.699805	0.00724714		P51826	AF4/FMR2 family member 3	AFF3	NSVAIPINKNEKMLRSPISPLSDASKHKYTS	S(0.933)PIS(0.067)PLSDASK	AFF3	AF4/FMR2 family member 3	KNEKMLRSPISPLSD-p	S878	-0.688568	0.0326228
Q5JSZ5	Protein PRRC2B	PRRC2B	YMALQSKGYPLPHPKSSDTLAMDMRVRNESS	S(0.992)S(0.008)DTLAMDMR	Protein PRRC2B	YPLPHPKSSDTLAMD-p	S764	0.69877	0.0436832		A7KAX9	Rho GTPase-activating protein 32	ARHGAP32	SSKPSSFTEKVVYAFSPKIGRKLSKSPSMSI	VVYAFS(1)PK	ARHGAP32	Rho GTPase-activating protein 32	EKVVYAFSPKIGRKL-p	S892	-0.685974	0.044255
O75815	Breast cancer anti-estrogen resistance protein 3	BCAR3	SGVDTSPCPNSPVFRTGSEPALSPAVVRRVS	T(0.994)GS(0.006)EPALSPAVVR	Breast cancer anti-estrogen resistance protein 3	PNSPVFRTGSEPALS-p	T368	0.694988	0.00255171		Q86YP4	Transcriptional repressor p66-alpha	GATAD2A	NSTPTSVASVVTSAESPASRQAAAKLALRKQ	GTTATSAQANSTPT(0.002)S(0.002)VAS(0.001)VVT(0.003)S(0.007)AES(0.91)PAS(0.075)R	GATAD2A	Transcriptional repressor p66-alpha	SVVTSAESPASRQAA-p	S340	-0.684964	0.0123875
Q00536	Cyclin-dependent kinase 16	CDK16	SPIFDKPLSRRLRRVSLSEIGFGKLETYIKL	RVS(0.999)LS(0.001)EIGFGK	Cyclin-dependent kinase 16	SRRLRRVSLSEIGFG-p	S153	0.693364	0.0268628		Q9H6F5	Coiled-coil domain-containing protein 86	CCDC86	LHLESPQRQPEYSPESPRCQPKPSEEAPKCS	QPEYS(1)PES(1)PR	CCDC86	Coiled-coil domain-containing protein 86	QPEYSPESPRCQPKP-p	S113	-0.684385	0.000551634
O76094	Signal recognition particle subunit SRP72	SRP72	SDSMSLKVDVEALENSAGATYIRKKGGKVTG	VDVEALENS(1)AGATYIR	Signal recognition particle subunit SRP72	DVEALENSAGATYIR-p	S524	0.69175	0.000808889		Q6ZU80	Centrosomal protein of 128 kDa	CEP128	DMTQLHGFHQSLRDLSSEQIRLGDDFNRELS	DLS(0.986)S(0.014)EQIR	CEP128	Centrosomal protein of 128 kDa	HQSLRDLSSEQIRLG-p	S172	-0.682125	0.00255171
O95835	Serine/threonine-protein kinase LATS1	LATS1	SNGQRVNPPPPPQVRSVTPPPPPRGQTPPPR	S(0.999)VT(0.001)PPPPPR	Serine/threonine-protein kinase LATS1	PPPPQVRSVTPPPPP-p	S244	0.686241	0.00130545		Q15649	Zinc finger HIT domain-containing protein 3	ZNHIT3	VENKDDDDSIADFLNSDEEEDRVSLQNLKNL	DDDDSIADFLNS(1)DEEEDR	ZNHIT3	Zinc finger HIT domain-containing protein 3	SIADFLNSDEEEDRV-p	S80	-0.678842	0.0481445
O95402	Mediator of RNA polymerase II transcription subunit 26	MED26	RQIKPLTQKEPVRADSPVHMEQQSRTELDKQ	ADS(1)PVHMEQQSR	Mediator of RNA polymerase II transcription subunit 26	KEPVRADSPVHMEQQ-p	S447	0.686232	0.00679681		Q86VM9	Zinc finger CCCH domain-containing protein 18	ZC3H18	___MDVAESPERDPHSPEDEEQPQGLSDDDI	DPHS(1)PEDEEQPQGLS(1)DDDILR	ZC3H18	Zinc finger CCCH domain-containing protein 18	SPERDPHSPEDEEQP-p	S13	-0.677494	0.0213705
Q9ULE0	Protein WWC3	WWC3	NTLERRTLRYKQSCRSSLAELMARTSLDLEL	S(0.81)S(0.19)LAELMAR	Protein WWC3	RYKQSCRSSLAELMA-p	S1080	0.683972	0.00653741		Q9UKE5	TRAF2 and NCK-interacting protein kinase	TNIK	SSERTRVRANSKSEGSPVLPHEPAKVKPEES	S(0.012)EGS(0.988)PVLPHEPAK	TNIK	TRAF2 and NCK-interacting protein kinase	ANSKSEGSPVLPHEP-p	S769	-0.676824	0.000988567
O95685	Protein phosphatase 1 regulatory subunit 3D	PPP1R3D	GCDPRLRPIILRRARSLPSSPERRQKAAGAP	S(0.996)LPS(0.004)SPER	Protein phosphatase 1 regulatory subunit 3D	IILRRARSLPSSPER-p	S74	0.683818	0.0525354		Q9UBS8	E3 ubiquitin-protein ligase RNF14	RNF14	NFAFCTLCRLTYHGVSPCKVTAEKLMDLRNE	LT(0.001)Y(0.002)HGVS(0.997)PCK	RNF14	E3 ubiquitin-protein ligase RNF14	RLTYHGVSPCKVTAE-p	S348	-0.676204	0.0387517
A1L390	Pleckstrin homology domain-containing family G member 3	PLEKHG3	VSQRTTSPGGRPSARSPLSPTETFSWPDVRE	S(0.941)PLS(0.059)PTETFSWPDVR	Pleckstrin homology domain-containing family G member 3	GGRPSARSPLSPTET-p	S1037	0.683197	0.0193725		P46013	Antigen KI-67	MKI67	TGMKKWPRTPKEEAQSLEDLAGFKELFQTPG	EEAQS(1)LEDLAGFK	MKI67	Proliferation marker protein Ki-67	TPKEEAQSLEDLAGF-p	S1098	-0.676078	0.0153428
Q9NRD1	F-box only protein 6	FBXO6	AGWYGPRVTNSSIVVSPKMTRNQASSEAQPG	VTNSSIVVS(1)PK	F-box only protein 6	TNSSIVVSPKMTRNQ-p	S258	0.682987	0.00622687		Q96DY7	Mdm2-binding protein	MTBP	PIQKGEKTFVLTPELSPGKLQVLPFEKASVC	TFVLTPELS(1)PGK	MTBP	Mdm2-binding protein	FVLTPELSPGKLQVL-p	S639	-0.675921	0.00123417
Q8TEB1	DDB1- and CUL4-associated factor 11	DCAF11	PRMLHQRERGLCHRGSFSLGEQSRVISHFLP	GS(0.862)FS(0.138)LGEQSR	DDB1- and CUL4-associated factor 11	RGLCHRGSFSLGEQS-p	S147	0.680666	0.00213237		Q9BW71	HIRA-interacting protein 3	HIRIP3	LGSTSGEESDLEREVSDSEAGGGPQGERKNR	EVS(0.986)DS(0.014)EAGGGPQGER	HIRIP3	HIRA-interacting protein 3	SDLEREVSDSEAGGG-p	S370	-0.674634	0.000539979
Q04724	Transducin-like enhancer protein 1	TLE1	TSLKSKEMSLHEKASTPVLKSSTPTPRSDMP	AS(0.003)T(0.997)PVLK	Transducin-like enhancer protein 1	SLHEKASTPVLKSST-p	T312	0.679785	0.00176525		Q8NI77	Kinesin-like protein KIF18A	KIF18A	VKIPTEKRTRRKLMPSPLKGQHTLKSPPSQS	LMPS(1)PLK	KIF18A	Kinesin-like protein KIF18A	TRRKLMPSPLKGQHT-p	S674	-0.674118	0.00156823
P42696	RNA-binding protein 34	RBM34	LEEEIHQKQGQKRKNSQPGVKVADRKILDDT	NS(1)QPGVK	RNA-binding protein 34	QGQKRKNSQPGVKVA-p	S146	0.679331	0.044964		Q96KQ7	Histone-lysine N-methyltransferase EHMT2	EHMT2	GGRILLGHATKSFPSSPSKGGSCPSRAKMSM	SFPS(0.073)S(0.894)PS(0.033)K	EHMT2	Histone-lysine N-methyltransferase EHMT2	ATKSFPSSPSKGGSC-p	S119	-0.673736	0.00849856
Q6WKZ4	Rab11 family-interacting protein 1	RAB11FIP1	TKEAKESKKPESRRSSLLSLMTGKKDVAKGS	S(0.998)S(0.999)LLS(0.003)LMTGKK	Rab11 family-interacting protein 1	KPESRRSSLLSLMTG-p	S435	0.678498	0.017576		O60716	Catenin delta-1	CTNND1	DREEIQMSNMGSNTKSLDNNYSTPNERGDHN	S(1)LDNNYSTPNER	CTNND1	Catenin delta-1	NMGSNTKSLDNNYST-p	S899	-0.672808	0.0310669
Q00537	Cyclin-dependent kinase 17	CDK17	SPTGVCLRNRIHRRISMEDLNKRLSLPADIR	RIS(1)MEDLNK	Cyclin-dependent kinase 17	NRIHRRISMEDLNKR-p	S137	0.673585	0.0204265		Q8IZT6	Abnormal spindle-like microcephaly-associated protein	ASPM	CHSDDLINKKKGKRDSGSFEQYSENIKLLMD	RDS(0.901)GS(0.099)FEQYSENIK	ASPM	Abnormal spindle-like microcephaly-associated protein	KKKGKRDSGSFEQYS-p	S1103	-0.671604	0.00805092
Q86VQ1	Glucocorticoid-induced transcript 1 protein	GLCCI1	SCWAEEGAEKRSHQRSASWGSADQLKEQIAK	S(0.978)AS(0.009)WGS(0.013)ADQLK	Glucocorticoid-induced transcript 1 protein	EKRSHQRSASWGSAD-p	S221	0.672248	0.00165267		Q9NQW6	Actin-binding protein anillin	ANLN	PKPGKFQRTRVPRAESGDSLGSEDRDLLYSI	AES(0.998)GDS(0.002)LGSEDR	ANLN	Anillin	TRVPRAESGDSLGSE-p	S658	-0.669654	0.0442754
O60825	6-phosphofructo-2-kinase/fructose-2,6-bisphosphatase 2;6-phosphofructo-2-kinase;Fructose-2,6-bisphosphatase	PFKFB2	FPKNQTPVRMRRNSFTPLSSSNTIRRPRNYS	NS(0.033)FT(0.834)PLS(0.021)S(0.06)S(0.052)NTIR	6-phosphofructo-2-kinase/fructose-2,6-bisphosphatase 2	RMRRNSFTPLSSSNT-p	T468	0.671833	0.0188601		Q13177	Serine/threonine-protein kinase PAK 2;PAK-2p27;PAK-2p34	PAK2	TPALNAKGTEAPAVVTEEEDDDEETAPPVIA	GTEAPAVVT(0.999)EEEDDDEETAPPVIAPR	PAK2	Serine/threonine-protein kinase PAK 2	TEAPAVVTEEEDDDE-p	T169	-0.667867	0.00448775
Q6P996	Pyridoxal-dependent decarboxylase domain-containing protein 1	PDXDC1	TEAFQKGVPHPEDDHSQVEGPESLR______	GVPHPEDDHS(0.975)QVEGPES(0.025)LR	Pyridoxal-dependent decarboxylase domain-containing protein 1	PHPEDDHSQVEGPES-p	S779	0.670905	0.00918411		O43719	HIV Tat-specific factor 1	HTATSF1	EDDDSNEKLFDEEEDSSEKLFDDSDERGTLG	LFDEEEDS(0.998)S(0.995)EKLFDDS(0.007)DER	HTATSF1	17S U2 SnRNP complex component HTATSF1	LFDEEEDSSEKLFDD-p	S713	-0.666761	0.0398866
P46109	Crk-like protein	CRKL	LQGQRHGMFLVRDSSTCPGDYVLSVSENSRV	DS(0.002)S(0.091)T(0.856)CPGDYVLS(0.051)VSENSR	Crk-like protein	FLVRDSSTCPGDYVL-p	T43	0.670702	0.0409519		P40222	Alpha-taxilin	TXLNA	NQDKKNGAAKQSNPKSSPGQPEAGPEGAQER	S(0.87)S(0.13)PGQPEAGPEGAQER	TXLNA	Alpha-taxilin	AKQSNPKSSPGQPEA-p	S18	-0.666722	0.0133065
Q13206	Probable ATP-dependent RNA helicase DDX10	DDX10	RSQADKVIEPRAPSLTNDEVEEFRAYFNEKM	APS(0.197)LT(0.803)NDEVEEFR	Probable ATP-dependent RNA helicase DDX10	EPRAPSLTNDEVEEF-p	T541	0.669505	0.0026231		Q9NQS7	Inner centromere protein	INCENP	STPTGSRTDSQSVRHSPIAPSSPSPQVLAQK	HS(0.995)PIAPS(0.004)S(0.001)PSPQVLAQK	INCENP	Inner centromere protein	DSQSVRHSPIAPSSP-p	S306	-0.665815	0.0018228
Q2KHT3	Protein CLEC16A	CLEC16A	TQHLPFRFYDQGRRGSSDPTVQRSVFASVDK	RGS(0.954)S(0.038)DPT(0.007)VQR	Protein CLEC16A	YDQGRRGSSDPTVQR-p	S863	0.667765	0.049344		Q9NU22	Midasin	MDN1	QGFQPQEEEEREDSDTEEQVPEALERKEHAS	EDS(0.181)DT(0.819)EEQVPEALER	MDN1	Midasin	EEREDSDTEEQVPEA-p	T5017	-0.665437	0.0207076
Q8WYP5	Protein ELYS	AHCTF1	NDRDPRLRERSLARNSILDQYGKILPRVHRK	NS(1)ILDQYGK	Protein ELYS	ERSLARNSILDQYGK-p	S995	0.6668	0.00578466		O95613	Pericentrin	PCNT	HTRDPARGRRLAAAASPHSGGRATPSPNSRL	LAAAAS(1)PHSGGR	PCNT	Pericentrin	RRLAAAASPHSGGRA-p	S3274	-0.665424	0.00220157
Q5VWQ8	Disabled homolog 2-interacting protein	DAB2IP	DSKQKIIDAQEKRIASLDAANARLMSALTQL	IAS(1)LDAANAR	Disabled homolog 2-interacting protein	AQEKRIASLDAANAR-p	S1140	0.666486	0.0235239		O95292	Vesicle-associated membrane protein-associated protein B/C	VAPB	KEEDGLRMRKTVQSNSPISALAPTGKEEGLS	T(0.001)VQS(0.014)NS(0.984)PISALAPTGK	VAPB	Vesicle-associated membrane protein-associated protein B/C	RKTVQSNSPISALAP-p	S206	-0.66433	0.00870008
O43823	A-kinase anchor protein 8	AKAP8	EPDTKLARVDSEGDFSENDDAAGDFRSGDEE	VDS(1)EGDFS(1)ENDDAAGDFR	A-kinase anchor protein 8	VDSEGDFSENDDAAG-p	S328	0.662963	0.00616857		O43482	Protein Mis18-beta	OIP5	THNRLKSLMKILSEVTPDQSKPEN_______	ILS(0.01)EVT(0.99)PDQSKPEN	OIP5	Protein Mis18-beta	MKILSEVTPDQSKPE-p	T221	-0.663592	0.0255329
Q9ULH0	Kinase D-interacting substrate of 220 kDa	KIDINS220	TYRRRQMQRTITRQMSFDLTKLLVTEDWFSD	QMS(0.858)FDLT(0.142)K	Kinase D-interacting substrate of 220 kDa	RTITRQMSFDLTKLL-p	S918	0.661975	0.00638036		Q5FBB7	Shugoshin-like 1	SGOL1	VQHNACQWSKDQVNLSPKLIQPGTFTKTKED	DQVNLS(1)PK	SGO1	Shugoshin 1	SKDQVNLSPKLIQPG-p	S256	-0.662577	0.0025177
O43318	Mitogen-activated protein kinase kinase kinase 7	MAP3K7	VPEIVISGNGQPRRRSIQDLTVTGTEPGQVS	S(1)IQDLTVTGTEPGQVSSR	Mitogen-activated protein kinase kinase kinase 7	NGQPRRRSIQDLTVT-p	S439	0.661654	0.00277219		Q3T8J9	GON-4-like protein;YY1-associated protein 1	GON4L;YY1AP1	NAFQGLEPKLEPQELSPLSATVFPKVEHSPG	LEPQELS(1)PLSATVFPK	GON4L	GON-4-like protein	KLEPQELSPLSATVF-p	S1255	-0.660955	0.00724714
P45985	Dual specificity mitogen-activated protein kinase kinase 4	MAP2K4	CYVCKILDQMPATPSSPMYVD__________	ILDQMPATPS(0.005)S(0.932)PMY(0.063)VD	Dual specificity mitogen-activated protein kinase kinase 4	QMPATPSSPMYVD__-p	S394	0.659688	0.00366178		Q92667	A-kinase anchor protein 1, mitochondrial	AKAP1	PPPKTYVSCLKSLLSSPTKDSKPNISAHHIS	S(0.028)LLS(0.118)S(0.854)PTK	AKAP1	A-kinase anchor protein 1, mitochondrial	CLKSLLSSPTKDSKP-p	S445	-0.660664	0.0114572
Q53EP0	Fibronectin type III domain-containing protein 3B	FNDC3B	KKLKDRQIDRQNRLNSPPSSIYKSSCTTVYN	LNS(0.924)PPS(0.058)S(0.018)IYK	Fibronectin type III domain-containing protein 3B	DRQNRLNSPPSSIYK-p	S208	0.658788	0.00796341		Q9UHF7	Zinc finger transcription factor Trps1	TRPS1	KTDLLVNDNPDPAPLSPELQDFKCNICGYGY	TDLLVNDNPDPAPLS(1)PELQDFK	TRPS1	Zinc finger transcription factor Trps1	NPDPAPLSPELQDFK-p	S216	-0.659416	0.0419252
Q9C0H9	SRC kinase signaling inhibitor 1	SRCIN1	PPSRGSPVRQSFRKDSGSSSVFAESPGGKTR	DS(0.948)GS(0.03)S(0.021)SVFAESPGGK	SRC kinase signaling inhibitor 1	RQSFRKDSGSSSVFA-p	S513	0.653908	0.0471247		Q69YH5	Cell division cycle-associated protein 2	CDCA2	AGGQNAENLCQFFKISPDLNIKCERKDDFLG	IS(1)PDLNIK	CDCA2	Cell division cycle-associated protein 2	LCQFFKISPDLNIKC-p	S756	-0.659321	0.0131179
Q13619	Cullin-4A	CUL4A	______MADEAPRKGSFSALVGRTNGLTKPA	KGS(0.926)FS(0.074)ALVGR	Cullin-4A	DEAPRKGSFSALVGR-p	S10	0.653174	0.00805092		Q8NCF5	NFATC2-interacting protein	NFATC2IP	KTEFLDLDNSPLSPPSPRTKSRTHTRALKKL	TEFLDLDNSPLS(0.001)PPS(0.999)PR	NFATC2IP	NFATC2-interacting protein	NSPLSPPSPRTKSRT-p	S204	-0.658067	0.0018769
P15822	Zinc finger protein 40	HIVEP1	SESLPITQKISVGRLSPQQESSASSKRMLSP	IS(0.024)VGRLS(0.976)PQQESSASSK	Zinc finger protein 40	KISVGRLSPQQESSA-p	S1735	0.652847	0.00724714		Q6PEV8	Protein FAM199X	FAM199X	______________MSDEASAITSYEKFLTP	S(1)DEASAITSYEK	FAM199X	Protein FAM199X	______MSDEASAIT-p	S2	-0.656882	0.00423883
P15924	Desmoplakin	DSP	LREKQRTQEELRRLSSEVEALRRQLLQEQES	RLS(0.219)S(0.781)EVEALR	Desmoplakin	EELRRLSSEVEALRR-p	S1659	0.646476	0.0143742		O95613	Pericentrin	PCNT	VIKNWDSLIPDEMPDSPIQEKSECQDMSLSS	NWDSLIPDEMPDS(1)PIQEK	PCNT	Pericentrin	IPDEMPDSPIQEKSE-p	S2177	-0.656287	0.00253106
Q92794	Histone acetyltransferase KAT6A	KAT6A	QPSQDGKPDLPKRRLSEGVEPWRGQLKKSPE	RLS(1)EGVEPWR	Histone acetyltransferase KAT6A	DLPKRRLSEGVEPWR-p	S941	0.645517	0.00174311		O60684	Importin subunit alpha-7	KPNA6	__________METMASPGKDNYRMKSYKNNA	METMAS(1)PGK	KPNA6	Importin subunit alpha-7	__METMASPGKDNYR-p	S6	-0.65534	0.00588819
P23771	Trans-acting T-cell-specific transcription factor GATA-3	GATA3	SPHLFTFPPTPPKDVSPDPSLSTPGSAGSAR	DVS(1)PDPSLSTPGSAGSAR	Trans-acting T-cell-specific transcription factor GATA-3	PTPPKDVSPDPSLST-p	S162	0.645239	0.000618938		Q15545	Transcription initiation factor TFIID subunit 7	TAF7	DISSPGMSGHRQGHDSLEHDELREIFNDLSS	QGHDS(1)LEHDELR	TAF7	Transcription initiation factor TFIID subunit 7	GHRQGHDSLEHDELR-p	S213	-0.655056	0.0230347
Q9ULE0	Protein WWC3	WWC3	PGARSQYVCRLYRSDSDSSTLPRKSPFVRNT	S(0.059)DS(0.89)DS(0.048)S(0.002)T(0.001)LPR	Protein WWC3	CRLYRSDSDSSTLPR-p	S1051	0.644661	0.00143908		Q9H4G0	Band 4.1-like protein 1	EPB41L1	SLDMEEKDYSEADGLSERTTPSKAQKSPQKI	DYSEADGLS(1)ER	EPB41L1	Band 4.1-like protein 1	YSEADGLSERTTPSK-p	S75	-0.65472	0.0231658
Q9P2R3	Rabankyrin-5	ANKFY1	TFKNNKSAEAILKRESGAAEQVDNKGRNFLH	RES(1)GAAEQVDNK	Rabankyrin-5	EAILKRESGAAEQVD-p	S861	0.644283	0.000601616		Q9Y467	Sal-like protein 2	SALL2	GGEKAISVRGDSEEASGAEEEVGTVAAAATA	GDS(1)EEAS(1)GAEEEVGTVAAAATAGK	SALL2	Sal-like protein 2	RGDSEEASGAEEEVG-p	S806	-0.652673	0.00156246
P29590	Protein PML	PML	SCITQGKDAAVSKKASPEAASTPRDPIDVDL	AS(1)PEAASTPR	Protein PML	AAVSKKASPEAASTP-p	S403	0.642477	0.0326447		Q53EL6	Programmed cell death protein 4	PDCD4	SDSGSDALRSGLTVPTSPKGRLLDRRSRSGK	SGLTVPT(0.958)S(0.042)PK	PDCD4	Programmed cell death protein 4	RSGLTVPTSPKGRLL-p	T93	-0.648523	0.000539979
Q6P0Q8	Microtubule-associated serine/threonine-protein kinase 2	MAST2	QDVVTGVSPLLFRKLSNPDIFSSTGKVKLQR	LS(1)NPDIFSSTGK	Microtubule-associated serine/threonine-protein kinase 2	PLLFRKLSNPDIFSS-p	S74	0.642126	0.0403182		O14645	Axonemal dynein light intermediate polypeptide 1	DNALI1	RNTEKRSPKARLLKVSPQQPGPSGSAPQPPK	VS(0.995)PQQPGPS(0.003)GS(0.002)APQPPK	DNALI1	Axonemal dynein light intermediate polypeptide 1	KARLLKVSPQQPGPS-p	S34	-0.648363	0.00580385
Q7Z5L9	Interferon regulatory factor 2-binding protein 2	IRF2BP2	MTPTSSFVSPPPPTASPHSNRTTPPEAAQNG	IPMTPTSSFVSPPPPT(0.025)AS(0.893)PHS(0.082)NR	Interferon regulatory factor 2-binding protein 2	SPPPPTASPHSNRTT-p	S406	0.642033	0.00885047		Q99613	Eukaryotic translation initiation factor 3 subunit C;Eukaryotic translation initiation factor 3 subunit C-like protein	EIF3C;EIF3CL	RFFTTGSDSESESSLSGEELVTKPVGGNYGK	FFTTGSDSES(0.02)ES(0.101)S(0.101)LS(0.779)GEELVTK	EIF3C	Eukaryotic translation initiation factor 3 subunit C	SESESSLSGEELVTK-p	S18	-0.648021	0.0317242
Q8TCG2	Phosphatidylinositol 4-kinase type 2-beta	PI4K2B	EDPSEPDRLASADGGSPEEEEDGEREPLLPR	LAS(0.002)ADGGS(0.998)PEEEEDGEREPLLPR	Phosphatidylinositol 4-kinase type 2-beta	LASADGGSPEEEEDG-p	S17	0.641869	0.0282495		Q9UHR5	SAP30-binding protein	SAP30BP	LGGDEDGYEEEEDENSRQSEDDDSETEKPEA	LGGDEDGYEEEEDENS(1)R	SAP30BP	SAP30-binding protein	EEEEDENSRQSEDDD-p	S69	-0.647895	0.0018769
Q99501	GAS2-like protein 1	GAS2L1	FSPQRVSPTTSPRPASPVPGSERRGSRPEMT	PAS(1)PVPGSER	GAS2-like protein 1	TTSPRPASPVPGSER-p	S306	0.636899	0.0119691		O60684	Importin subunit alpha-7	KPNA6	_____________METMASPGKDNYRMKSYK	MET(1)MASPGKDNYR	KPNA6	Importin subunit alpha-7	_____METMASPGKD-p	T3	-0.647513	0.0475172
Q14703	Membrane-bound transcription factor site-1 protease	MBTPS1	NETAPSNLWKHQKLLSIDLDKVVLPNFRSNR	LLS(1)IDLDK	Membrane-bound transcription factor site-1 protease	WKHQKLLSIDLDKVV-p	S954	0.63463	0.039969		Q9HCS5	Band 4.1-like protein 4A	EPB41L4A	MENGENEGTIKIIAPSPVKSFKKAKNENSPD	IIAPS(1)PVK	EPB41L4A	Band 4.1-like protein 4A	TIKIIAPSPVKSFKK-p	S389	-0.647401	0.000398509
Q14C86	GTPase-activating protein and VPS9 domain-containing protein 1	GAPVD1	RSRSSDIVSSVRRPMSDPSWNRRPGNEEREL	RPMS(1)DPSWNR	GTPase-activating protein and VPS9 domain-containing protein 1	SSVRRPMSDPSWNRR-p	S914	0.634471	0.0010285		Q9NQS7	Inner centromere protein	INCENP	KINPDNYGMDLNSDDSTDDEAHPRKPIPTWA	INPDNY(0.01)GMDLNS(0.798)DDS(0.798)T(0.393)DDEAHPR	INCENP	Inner centromere protein	MDLNSDDSTDDEAHP-p	S831	-0.645652	0.0420308
Q14687	Genetic suppressor element 1	GSE1	RLALSTRYSPDEMNNSPNFEEKKKFLTIFNL	YSPDEMNNS(1)PNFEEK	Genetic suppressor element 1	SPDEMNNSPNFEEKK-p	S857	0.634221	0.0123875		P55081	Microfibrillar-associated protein 1	MFAP1	EKVKVKRYVSGKRPDYAPMESSDEEDEEFQF	RPDY(0.878)APMES(0.013)S(0.109)DEEDEEFQFIK	MFAP1	Microfibrillar-associated protein 1	VSGKRPDYAPMESSD-p	Y47	-0.644749	0.0025177
Q8TCG2	Phosphatidylinositol 4-kinase type 2-beta	PI4K2B	ELPLPPGDVGVSRSSSAELDRSRPAVSVTIG	SS(0.001)S(0.999)AELDR	Phosphatidylinositol 4-kinase type 2-beta	VGVSRSSSAELDRSR-p	S78	0.629491	0.00441159		A6NDB9	Paralemmin-3	PALM3	EKTQGTEGDLNLEQGSREGSESQAEEMNEAG	TQGTEGDLNLEQGS(1)R	PALM3	Paralemmin-3	DLNLEQGSREGSESQ-p	S544	-0.642625	0.009742
Q8NHG8	E3 ubiquitin-protein ligase ZNRF2	ZNRF2	AAAAAPAAPAAPRSRSLGGAVGSVASGARAA	S(1)LGGAVGSVASGAR	E3 ubiquitin-protein ligase ZNRF2	PAAPRSRSLGGAVGS-p	S82	0.628884	0.0233077		P46013	Antigen KI-67	MKI67	KTPRNTYKMTSLETKTSDTETEPSKTVSTAN	T(0.993)S(0.007)DTETEPSK	MKI67	Proliferation marker protein Ki-67	MTSLETKTSDTETEP-p	T858	-0.641239	0.00408063
Q6P3W7	SCY1-like protein 2	SCYL2	SENKEDGLQNKHKRASLTLEEKQKLAKEQEQ	RAS(0.999)LT(0.001)LEEK	SCY1-like protein 2	QNKHKRASLTLEEKQ-p	S677	0.625762	0.00245786		O60716	Catenin delta-1	CTNND1	STPNERGDHNRTLDRSGDLGDMEPLKGTTPL	S(1)GDLGDMEPLK	CTNND1	Catenin delta-1	HNRTLDRSGDLGDME-p	S920	-0.640706	0.0483988
Q2LD37	Uncharacterized protein KIAA1109	KIAA1109	DRYVHATKMQPQSSGSLRSNAGAEKGKEIAA	MQPQSS(0.011)GS(0.989)LR	Bridge-like lipid transfer protein family member 1	MQPQSSGSLRSNAGA-p	S1805	0.624977	0.0436462		P17706	Tyrosine-protein phosphatase non-receptor type 2	PTPN2	WKELSKEDLSPAFDHSPNKIMTEKYNGNRIG	EDLSPAFDHS(1)PNK	PTPN2	Tyrosine-protein phosphatase non-receptor type 2	LSPAFDHSPNKIMTE-p	S304	-0.639997	0.00595462
Q09666	Neuroblast differentiation-associated protein AHNAK	AHNAK	PKFKMPEINIKAPKISIPDVDLDLKGPKVKG	IS(1)IPDVDLDLK	Neuroblast differentiation-associated protein AHNAK	NIKAPKISIPDVDLD-p	S4850	0.623989	0.0282194		Q9H3Q1	Cdc42 effector protein 4	CDC42EP4	AAEKGTSKLPKSLSSSPVKKANDGEGGDEEA	S(0.002)LS(0.094)S(0.097)S(0.807)PVK	CDC42EP4	Cdc42 effector protein 4	LPKSLSSSPVKKAND-p	S142	-0.6364	0.026303
Q8ND56	Protein LSM14 homolog A	LSM14A	TQDTRSLKTQLSQGRSSPQLDPLRKSPTMEQ	S(0.988)S(0.012)PQLDPLR	Protein LSM14 homolog A	TQLSQGRSSPQLDPL-p	S182	0.621953	0.000841861		Q9BW71	HIRA-interacting protein 3	HIRIP3	GSRKMARLGSTSGEESDLEREVSDSEAGGGP	LGS(0.009)T(0.07)S(0.921)GEES(1)DLER	HIRIP3	HIRA-interacting protein 3	GSTSGEESDLEREVS-p	S363	-0.635188	0.00159162
P55265	Double-stranded RNA-specific adenosine deaminase	ADAR	HYSTEKESEKTAESQTPTPSATSFFSGKSPV	T(0.003)AES(0.045)QT(0.911)PT(0.041)PSATSFFSGK	Double-stranded RNA-specific adenosine deaminase	EKTAESQTPTPSATS-p	T601	0.621073	0.00536301		Q9BW71	HIRA-interacting protein 3	HIRIP3	RSCKQKSQAKRLLGDSDSEEEQKEAASSGDD	LLGDS(0.983)DS(0.017)EEEQK	HIRIP3	HIRA-interacting protein 3	AKRLLGDSDSEEEQK-p	S289	-0.635091	0.0312931
Q9NSY0	Nuclear receptor-binding protein 2	NRBP2	VLAPPPEEVQKAKTPTPEPFDSETRKVIQMQ	T(0.163)PT(0.837)PEPFDSETR	Nuclear receptor-binding protein 2	VQKAKTPTPEPFDSE-p	T411	0.620253	0.000695484		Q9BW71	HIRA-interacting protein 3	HIRIP3	EERQRDLPAQRGEESSEEEEKGYKGKTRKKP	GEES(1)S(1)EEEEK	HIRIP3	HIRA-interacting protein 3	AQRGEESSEEEEKGY-p	S160	-0.634944	0.00161741
P17275	Transcription factor jun-B	JUNB	KEEPQTVPEARSRDATPPVSPINMEDQERIK	DAT(1)PPVSPINMEDQER	Transcription factor JunB	EARSRDATPPVSPIN-p	T255	0.6199	0.0273503		P06493	Cyclin-dependent kinase 1	CDK1	DFGLARAFGIPIRVYTHEVVTLWYRSPEVLL	VYT(1)HEVVTLWYR	CDK1	Cyclin-dependent kinase 1	GIPIRVYTHEVVTLW-p	T161	-0.633879	0.00415345
P56945	Breast cancer anti-estrogen resistance protein 1	BCAR1	NPTDKTSSIQSRPLPSPPKFTSQDSPDGQYE	PLPS(1)PPK	Breast cancer anti-estrogen resistance protein 1	IQSRPLPSPPKFTSQ-p	S639	0.618018	0.00492902		P20042	Eukaryotic translation initiation factor 2 subunit 2	EIF2S2	KDLEADEEDTRKKDASDDLDDLNFFNQKKKK	DAS(1)DDLDDLNFFNQK	EIF2S2	Eukaryotic translation initiation factor 2 subunit 2	DTRKKDASDDLDDLN-p	S67	-0.626592	0.0403041
Q13206	Probable ATP-dependent RNA helicase DDX10	DDX10	LVRSQADKVIEPRAPSLTNDEVEEFRAYFNE	APS(0.767)LT(0.233)NDEVEEFR	Probable ATP-dependent RNA helicase DDX10	VIEPRAPSLTNDEVE-p	S539	0.616129	0.00354407		Q9Y3P9	Rab GTPase-activating protein 1	RABGAP1	RVKGISSTKEVLDEDTDEEKETLKNQLREME	EVLDEDT(1)DEEK	RABGAP1	Rab GTPase-activating protein 1	KEVLDEDTDEEKETL-p	T996	-0.623999	0.0145857
O60292	Signal-induced proliferation-associated 1-like protein 3	SIPA1L3	EAAGRSHHADRRREVSPAPAVAGQSKGYRPK	EVS(1)PAPAVAGQSK	Signal-induced proliferation-associated 1-like protein 3	ADRRREVSPAPAVAG-p	S1364	0.615085	0.00299787		Q9BW71	HIRA-interacting protein 3	HIRIP3	PTPCSDPERKRFRFNSESESGSEASSPDYFG	FNS(0.969)ES(0.031)ESGSEASSPDYFGPPAK	HIRIP3	HIRA-interacting protein 3	RKRFRFNSESESGSE-p	S98	-0.623953	0.0018769
O95835	Serine/threonine-protein kinase LATS1	LATS1	GQRVNPPPPPQVRSVTPPPPPRGQTPPPRGT	S(0.001)VT(0.999)PPPPPR	Serine/threonine-protein kinase LATS1	PPQVRSVTPPPPPRG-p	T246	0.614783	0.00120143		Q8IYD8	Fanconi anemia group M protein	FANCM	IFRRKVKRAKGNVLNSPEDQKNSEVDSPLHA	GNVLNS(1)PEDQK	FANCM	Fanconi anemia group M protein	AKGNVLNSPEDQKNS-p	S1437	-0.622494	0.000635803
O95239	Chromosome-associated kinesin KIF4A	KIF4A	FSLTEVRGQVSESEDSITKQIESLETEMEFR	GQVSESEDS(1)ITK	Chromosome-associated kinesin KIF4A	QVSESEDSITKQIES-p	S815	0.614591	0.00446204		Q53EL6	Programmed cell death protein 4	PDCD4	DSGSDALRSGLTVPTSPKGRLLDRRSRSGKG	SGLTVPT(0.08)S(0.92)PK	PDCD4	Programmed cell death protein 4	SGLTVPTSPKGRLLD-p	S94	-0.621908	0.000534807
Q15149	Plectin	PLEC	RQQGLASYDYVRRRLTAEDLFEARIISLETY	RLT(1)AEDLFEAR	Plectin	DYVRRRLTAEDLFEA-p	T3785	0.614362	0.00134107		Q01664	Transcription factor AP-4	TFAP4	QNTQLKRFIQELSGSSPKRRRAEDKDEGIGS	FIQELSGS(0.007)S(0.993)PK	TFAP4	Transcription factor AP-4	IQELSGSSPKRRRAE-p	S124	-0.619689	0.00491837
Q8NDT2	Putative RNA-binding protein 15B	RBM15B	EGDWTSPSKSSDRRNSLEGYSRSVRSRSGER	RNS(1)LEGYSR	Putative RNA-binding protein 15B	KSSDRRNSLEGYSRS-p	S562	0.614305	0.000407131		Q9Y2D9	Zinc finger protein 652	ZNF652	QRRTRRAASVAAATTSPTPRTTRGRRKSVEP	AASVAAATT(0.055)S(0.938)PT(0.007)PR	ZNF652	Zinc finger protein 652	SVAAATTSPTPRTTR-p	S204	-0.617847	0.0018769
P21333	Filamin-A	FLNA	EGRVKESITRRRRAPSVANVGSHCDLSLKIP	APS(0.999)VANVGS(0.001)HCDLSLK	Filamin-A	TRRRRAPSVANVGSH-p	S2152	0.610873	0.00545696		P38398	Breast cancer type 1 susceptibility protein	BRCA1	ELIKVVDVEEQQLEESGPHDLTETSYLPRQD	VVDVEEQQLEES(0.987)GPHDLT(0.007)ET(0.002)S(0.003)Y(0.001)LPR	BRCA1	Breast cancer type 1 susceptibility protein	EEQQLEESGPHDLTE-p	S1542	-0.614502	0.0113812
Q86W92	Liprin-beta-1	PPFIBP1	NFEPNCLRRRPSDENTIAPSEVQKWTNHRVM	RRPS(0.102)DENT(0.898)IAPSEVQK	Liprin-beta-1	RRPSDENTIAPSEVQ-p	T798	0.61053	0.00403318		Q9BW71	HIRA-interacting protein 3	HIRIP3	CKQKSQAKRLLGDSDSEEEQKEAASSGDDSG	LLGDSDS(1)EEEQK	HIRIP3	HIRA-interacting protein 3	RLLGDSDSEEEQKEA-p	S291	-0.614009	0.0310081
Q9Y3R5	Protein dopey-2	DOPEY2	RGSPFKTKSSESPSSSPSSPARKNGGEWDVE	SSESPS(0.013)S(0.079)S(0.828)PS(0.079)S(0.001)PAR	Protein dopey-2	SSESPSSSPSSPARK-p	S718	0.608944	0.0273827		Q6PID6	Tetratricopeptide repeat protein 33	TTC33	QRIKKSEAPAEVTHFSPKSIPDYDFESDEIV	SEAPAEVTHFS(1)PK	TTC33	Tetratricopeptide repeat protein 33	PAEVTHFSPKSIPDY-p	S197	-0.6137	0.00093366
Q9NPF5	DNA methyltransferase 1-associated protein 1	DMAP1	VVGAPLTPNSRKRRESASSSSSVKKAKKP__	RES(1)ASSSSSVK	DNA methyltransferase 1-associated protein 1	NSRKRRESASSSSSV-p	S454	0.605804	0.0340517		Q9P2D1	Chromodomain-helicase-DNA-binding protein 7	CHD7	PPTRNIPSPGQLDPDTRIPVINLEDGTRLVG	NIPS(0.104)PGQLDPDT(0.896)R	CHD7	Chromodomain-helicase-DNA-binding protein 7	PGQLDPDTRIPVINL-p	T2567	-0.611692	0.021638
Q9BRZ2	E3 ubiquitin-protein ligase TRIM56	TRIM56	TREEGAQTLEEDRAQTPHEDGGPQPHRGGRP	AQT(1)PHEDGGPQPHR	E3 ubiquitin-protein ligase TRIM56	LEEDRAQTPHEDGGP-p	T442	0.605188	0.00920237		P11137	Microtubule-associated protein 2	MAP2	YKKAELAKKTEVQAHSPSRKFILKPAIKYTR	TEVQAHS(0.999)PS(0.001)R	MAP2	Microtubule-associated protein 2	KTEVQAHSPSRKFIL-p	S1480	-0.60985	0.0131569
O75369	Filamin-B	FLNB	VGSPFKAKVTGQRLVSPGSANETSSILVESV	LVS(0.992)PGS(0.008)ANETSSILVESVTR	Filamin-B	VTGQRLVSPGSANET-p	S2478	0.603618	0.000821927		Q86UU1	Pleckstrin homology-like domain family B member 1	PHLDB1	TFSDGLATRTLQPPESPRLGRRGLDSMRELP	TLQPPES(1)PR	PHLDB1	Pleckstrin homology-like domain family B member 1	RTLQPPESPRLGRRG-p	S443	-0.607572	0.0156872
O43318	Mitogen-activated protein kinase kinase kinase 7	MAP3K7	ISGNGQPRRRSIQDLTVTGTEPGQVSSRSSS	S(0.001)IQDLT(0.999)VTGTEPGQVSSR	Mitogen-activated protein kinase kinase kinase 7	RRSIQDLTVTGTEPG-p	T444	0.603505	0.0132948		Q9UKE5	TRAF2 and NCK-interacting protein kinase	TNIK	EEDIPPKVPQRTTSISPALARKNSPGNGSAL	T(0.068)T(0.005)S(0.005)IS(0.921)PALAR	TNIK	TRAF2 and NCK-interacting protein kinase	PQRTTSISPALARKN-p	S680	-0.606433	0.00130545
P47974	Zinc finger protein 36, C3H1 type-like 2	ZFP36L2	APPSPPFSFQLPRRLSDSPVFDAPPSPPDSL	RLS(0.774)DS(0.226)PVFDAPPSPPDSLSDR	mRNA decay activator protein ZFP36L2	FQLPRRLSDSPVFDA-p	S438	0.597821	0.0205137		Q9UMZ2	Synergin gamma	SYNRG	NSTAASTKYDVFRQLSLEGSGLGVEDLKDNT	QLS(1)LEGSGLGVEDLK	SYNRG	Synergin gamma	YDVFRQLSLEGSGLG-p	S752	-0.606185	0.0345643
Q9Y3R5	Protein dopey-2	DOPEY2	LFTARGSPFKTKSSESPSSSPSSPARKNGGE	SSES(1)PSSSPSSPAR	Protein dopey-2	FKTKSSESPSSSPSS-p	S714	0.597371	0.0194012		Q9H611	ATP-dependent DNA helicase PIF1	PIF1	RAQLLGPRPRDFVTISPVQPEERRLRAATRV	DFVT(0.025)IS(0.975)PVQPEER	PIF1	ATP-dependent DNA helicase PIF1	PRDFVTISPVQPEER-p	S151	-0.603792	0.0213556
Q96Q15	Serine/threonine-protein kinase SMG1	SMG1	NARKLIQKNLATSADTPPSTVPGTGKSVACS	NLAT(0.009)S(0.022)ADT(0.968)PPS(0.001)T(0.001)VPGTGK	Serine/threonine-protein kinase SMG1	NLATSADTPPSTVPG-p	T3573	0.595864	0.0111674		Q9H6F5	Coiled-coil domain-containing protein 86	CCDC86	PGAASPQRQQDLHLESPQRQPEYSPESPRCQ	QQDLHLES(1)PQR	CCDC86	Coiled-coil domain-containing protein 86	QQDLHLESPQRQPEY-p	S102	-0.601595	0.0495335
O75369	Filamin-B	FLNB	PFKAKVTGQRLVSPGSANETSSILVESVTRS	LVS(0.07)PGS(0.93)ANETSSILVESVTR	Filamin-B	QRLVSPGSANETSSI-p	S2481	0.593331	0.00839705		Q08999	Retinoblastoma-like protein 2	RBL2	PSSAPPTPTRLTGANSDMEEEERGDLIQFYN	LTGANS(1)DMEEEER	RBL2	Retinoblastoma-like protein 2	TRLTGANSDMEEEER-p	S995	-0.600242	0.0228787
O75592	E3 ubiquitin-protein ligase MYCBP2	MYCBP2	TLKSDGRMPSSSRAESPGPGSRLSSPKPKTL	AES(0.901)PGPGS(0.099)R	E3 ubiquitin-protein ligase MYCBP2	PSSSRAESPGPGSRL-p	S2812	0.590115	0.0262335		P29558	RNA-binding motif, single-stranded-interacting protein 1;RNA-binding motif, single-stranded-interacting protein 3	RBMS1;RBMS3	KTTNKCKGYGFVDFDSPAAAQKAVSALKASG	GY(0.005)GFVDFDS(0.995)PAAAQK	RBMS1	RNA-binding motif, single-stranded-interacting protein 1	YGFVDFDSPAAAQKA-p	S112	-0.598644	0.0309862
P15924	Desmoplakin	DSP	SRSLNESKIEIERLQSLTENLTKEHLMLEEE	LQS(0.999)LT(0.001)ENLTK	Desmoplakin	IEIERLQSLTENLTK-p	S1708	0.589454	0.0042952		Q96DX7	Tripartite motif-containing protein 44	TRIM44	NESAEPKAEGDEEGPSGASEEEDT_______	AEGDEEGPS(1)GASEEEDT	TRIM44	Tripartite motif-containing protein 44	EGDEEGPSGASEEED-p	S336	-0.597877	0.00280469
O95049	Tight junction protein ZO-3	TJP3	EVDQGRGYDGDSSSGSGRSWDERSRRPRPGR	GYDGDSSSGS(1)GR	Tight junction protein ZO-3	DGDSSSGSGRSWDER-p	S138	0.589161	0.0400356		P49792	RanBP2-like and GRIP domain-containing protein 3;RANBP2-like and GRIP domain-containing protein 5/6;RANBP2-like and GRIP domain-containing protein 8;E3 SUMO-protein ligase RanBP2;RANBP2-like and GRIP domain-containing protein 1;RANBP2-like and GRIP domain-containing protein 2	RGPD3;RGPD5;RGPD8;RANBP2;RGPD1;RGPD2	LFSSQYGKMANKANTSGDFEKDDDAYKTEDS;LFSSRYGKMANKANTSGDFEKDDDAYKTEDS	ANT(0.009)S(0.991)GDFEK	RGPD3	RanBP2-like and GRIP domain-containing protein 3	MANKANTSGDFEKDD-p	S1018	-0.597747	0.00496407
Q7Z478	ATP-dependent RNA helicase DHX29	DHX29	LLKERQQLPVFKHRDSIVETLKRHRVVVVAG	HRDS(1)IVETLK	ATP-dependent RNA helicase DHX29	PVFKHRDSIVETLKR-p	S580	0.589133	0.00269436		Q12888	Tumor suppressor p53-binding protein 1	TP53BP1	EQEGRQDKPMDTSVLSEEGGEPFQKKLQSGE	QDKPMDT(0.001)S(0.006)VLS(0.993)EEGGEPFQK	TP53BP1	TP53-binding protein 1	PMDTSVLSEEGGEPF-p	S398	-0.597424	0.00818486
Q9H2G9	Golgin-45	BLZF1	_MTTKNLETKVTVTSSPIRGAGDGMETEEPP	VTVT(0.014)S(0.082)S(0.905)PIR	Golgin-45	TKVTVTSSPIRGAGD-p	S15	0.58833	0.00348576		Q12888	Tumor suppressor p53-binding protein 1	TP53BP1	MVETHDPILGSGKGDSGAAPDVDDKLCLRMK	GDS(1)GAAPDVDDK	TP53BP1	TP53-binding protein 1	LGSGKGDSGAAPDVD-p	S975	-0.595866	0.0109156
Q9H7D0	Dedicator of cytokinesis protein 5	DOCK5	EPDLMSPTRKAQRPKSLQLMDNRLSPFHGSS	S(1)LQLMDNR	Dedicator of cytokinesis protein 5	RKAQRPKSLQLMDNR-p	S1766	0.585367	0.00498868		Q7L014	Probable ATP-dependent RNA helicase DDX46	DDX46	LEKQEEERQDGGQNESFKRYEEELEINDFPQ	QDGGQNES(1)FK	DDX46	Probable ATP-dependent RNA helicase DDX46	QDGGQNESFKRYEEE-p	S928	-0.593512	0.0235239
											Q02880	DNA topoisomerase 2-beta	TOP2B	VKKRNPWSDDESKSESDLEETEPVVIPRDSL	S(0.009)ES(0.991)DLEETEPVVIPR	TOP2B	DNA topoisomerase 2-beta	DDESKSESDLEETEP-p	S1344	-0.591276	0.0399104
											Q9UQ84	Exonuclease 1	EXO1	DTPLRNKVPGLYKSSSADSLSTTKIKPLGPA	SSS(0.999)ADSLSTTK	EXO1	Exonuclease 1	PGLYKSSSADSLSTT-p	S746	-0.589604	0.0213556
											Q9H792	Pseudopodium-enriched atypical kinase 1	PEAK1	GRAENALLQDSEKKRSHSSPSQIPKKILSHM	S(0.982)HS(0.009)S(0.009)PSQIPK	PEAK1	Inactive tyrosine-protein kinase PEAK1	QDSEKKRSHSSPSQI-p	S1033	-0.585826	0.0219142
											Q9UJV9	Probable ATP-dependent RNA helicase DDX41	DDX41	RKRARTDEVPAGGSRSEAEDEDDEDYVPYVP	S(1)EAEDEDDEDYVPYVPLR	DDX41	Probable ATP-dependent RNA helicase DDX41	VPAGGSRSEAEDEDD-p	S23	-0.585793	0.0194628
											Q12888	Tumor suppressor p53-binding protein 1	TP53BP1	DGDMHSSSLTVECSKTSEIEPKNSPEDLGLS	T(0.999)S(0.001)EIEPK	TP53BP1	TP53-binding protein 1	LTVECSKTSEIEPKN-p	T492	-0.585048	0.0301165

## Sheet: Sheet2
	Table S-3	siRNA 1 Complete List of Differentially Expressed Phosphoproteins
	Upregulated
Protein	Protein	Description	Position	logFC_1	adj.P.Val_1
O14879	IFIT3	Interferon-induced protein with tetratricopeptide repeats 3	S203	9.25045	0.000888542
O14879	IFIT3	Interferon-induced protein with tetratricopeptide repeats 3	S486	9.1131	0.0146841
O14879	IFIT3	Interferon-induced protein with tetratricopeptide repeats 3	Y208	7.576	0.00174311
O14879	IFIT3	Interferon-induced protein with tetratricopeptide repeats 3	T193	6.17123	0.0018228
P09912	IFI6	Interferon alpha-inducible protein 6	S125	6.15065	0.000333674
P20591	MX1	Interferon-induced GTP-binding protein Mx1;Interferon-induced GTP-binding protein Mx1, N-terminally processed	S4	5.78454	0.00200818
Q9BYK8	HELZ2	Helicase with zinc finger domain 2	S585	5.31063	0.000398509
P09913	IFIT2	Interferon-induced protein with tetratricopeptide repeats 2	S468	5.16088	0.0133308
Q9BYX4	IFIH1	Interferon-induced helicase C domain-containing protein 1	Y311	3.62268	0.000704351
Q9BYX4	IFIH1	Interferon-induced helicase C domain-containing protein 1	S301	3.47694	0.000230216
P29590	PML	Protein PML	S565	3.11498	0.000600899
Q9BYK8	HELZ2	Helicase with zinc finger domain 2	S2268	2.70682	0.0011307
P19474	TRIM21	E3 ubiquitin-protein ligase TRIM21	S266	2.57489	0.000618938
Q9HB58	SP110	Sp110 nuclear body protein	T375	2.54709	0.000198495
Q9HB58	SP110	Sp110 nuclear body protein	S244	2.43842	0.000230216
Q8TDB6	DTX3L	E3 ubiquitin-protein ligase DTX3L	S202	2.37869	0.00143908
Q8TDB6	DTX3L	E3 ubiquitin-protein ligase DTX3L	S539	2.31767	0.000648406
Q9HB58	SP110	Sp110 nuclear body protein	S380	2.26909	0.00069376
Q07002	CDK18	Cyclin-dependent kinase 18	S98	2.17408	0.00101825
P29590	PML	Protein PML	S527	2.03124	0.000230216
Q9UIL8	PHF11	PHD finger protein 11	S17	2.00456	0.00348576
P23497	SP100	Nuclear autoantigen Sp-100	S171	1.99524	0.00498868
Q53GL7	PARP10	Poly [ADP-ribose] polymerase 10	S431	1.99298	0.00645131
O95786	DDX58	Probable ATP-dependent RNA helicase DDX58	S8	1.85057	0.0188601
Q53GL7	PARP10	Poly [ADP-ribose] polymerase 10	S1011	1.80231	0.00127916
P29590	PML	Protein PML	S36	1.73572	0.000813725
Q8IY26	PPAPDC2	Presqualene diphosphate phosphatase	S70	1.62952	0.0131813
P29590	PML	Protein PML	S504	1.62355	0.00174311
Q5T8P6	RBM26	RNA-binding protein 26	S608	1.56761	0.0363484
P29590	PML	Protein PML	S505	1.55984	0.00724233
P29590	PML	Protein PML	S518	1.43752	0.00196019
Q07002	CDK18	Cyclin-dependent kinase 18	S132	1.43247	0.00171871
P23497	SP100	Nuclear autoantigen Sp-100	S157	1.41201	0.00579599
Q9Y3Z3	SAMHD1	Deoxynucleoside triphosphate triphosphohydrolase SAMHD1	S33	1.33203	0.0217757
Q9Y519	TMEM184B	Transmembrane protein 184B	S388	1.30061	0.00255171
Q8NDV7	TNRC6A	Trinucleotide repeat-containing gene 6A protein	T738	1.25948	0.000230216
Q8TDB6	DTX3L	E3 ubiquitin-protein ligase DTX3L	S532	1.24976	0.000695484
P28066	PSMA5	Proteasome subunit alpha type-5	S56	1.24834	0.000357314
O75362	ZNF217	Zinc finger protein 217	S407	1.2371	0.00130985
Q7Z2W4	ZC3HAV1	Zinc finger CCCH-type antiviral protein 1	S284	1.22498	0.00174311
P15924	DSP	Desmoplakin	S2209	1.21451	0.00023113
Q9HAU0	PLEKHA5	Pleckstrin homology domain-containing family A member 5	S55	1.21023	0.000600899
P98175	RBM10	RNA-binding protein 10	S687	1.1771	0.00480279
Q8N370	SLC43A2	Large neutral amino acids transporter small subunit 4	S274	1.17256	0.000198495
O75362	ZNF217	Zinc finger protein 217	T409	1.1718	0.000198495
Q9HCJ0	TNRC6C	Trinucleotide repeat-containing gene 6C protein	S1218	1.1713	0.0011307
Q86W56	PARG	Poly(ADP-ribose) glycohydrolase	S68	1.16188	0.0503507
Q8NDV7	TNRC6A	Trinucleotide repeat-containing gene 6A protein	S991	1.16142	0.000534807
Q7Z2W4	ZC3HAV1	Zinc finger CCCH-type antiviral protein 1	T375	1.15658	0.010229
Q7Z2W4	ZC3HAV1	Zinc finger CCCH-type antiviral protein 1	S386	1.15386	0.010763
O15018	PDZD2	PDZ domain-containing protein 2;Processed PDZ domain-containing protein 2	S920	1.13866	0.00597354
O75362	ZNF217	Zinc finger protein 217	S848	1.12121	0.000415358
Q9NZT2	OGFR	Opioid growth factor receptor	S585	1.11807	0.0231658
P42224	STAT1	Signal transducer and activator of transcription 1-alpha/beta	S727	1.10859	0.0228119
Q7Z2W4	ZC3HAV1	Zinc finger CCCH-type antiviral protein 1	S275	1.09382	0.0130871
P45985	MAP2K4	Dual specificity mitogen-activated protein kinase kinase 4	S90	1.08488	0.000230216
Q9P1Y5	CAMSAP3	Calmodulin-regulated spectrin-associated protein 3	S1074	1.07814	0.0018769
Q8NE35	CPEB3	Cytoplasmic polyadenylation element-binding protein 3	S192	1.06344	0.0018769
P46019	PHKA2	Phosphorylase b kinase regulatory subunit alpha, liver isoform	S729	1.05803	0.00253609
Q9UBP6	METTL1	tRNA (guanine-N(7)-)-methyltransferase	S27	1.04067	0.00439694
P29590	PML	Protein PML	S408	1.03666	0.0213677
Q92574	TSC1	Hamartin	S505	1.02195	0.048337
Q5JSZ5	PRRC2B	Protein PRRC2B	S226	1.01802	0.0175231
Q00537	CDK17	Cyclin-dependent kinase 17	S180	1.01785	0.0025177
Q9UHI6	DDX20	Probable ATP-dependent RNA helicase DDX20	S500	1.0025	0.00415187
Q9UPX8	SHANK2	SH3 and multiple ankyrin repeat domains protein 2	S1099	0.997927	0.00267188
Q9C0C9	UBE2O	E2/E3 hybrid ubiquitin-protein ligase UBE2O	S515	0.997842	0.0149736
Q7Z392	TRAPPC11	Trafficking protein particle complex subunit 11	S71	0.987339	0.0311823
Q9NZT2	OGFR	Opioid growth factor receptor	S378	0.981419	0.00119911
Q09666	AHNAK	Neuroblast differentiation-associated protein AHNAK	S1068	0.978485	0.0347508
Q96I25	RBM17	Splicing factor 45	S169	0.976016	0.0119045
Q9ULE0	WWC3	Protein WWC3	S566	0.972556	0.000534807
Q9NZT2	OGFR	Opioid growth factor receptor	S577	0.971453	0.00967255
P78337	PITX1	Pituitary homeobox 1	S51	0.968939	0.0025177
Q13439	GOLGA4	Golgin subfamily A member 4	S98	0.963494	0.00667678
Q9Y519	TMEM184B	Transmembrane protein 184B	S403	0.962594	0.00023113
Q13610	PWP1	Periodic tryptophan protein 1 homolog	S485	0.961932	0.0025177
Q9UP83	COG5	Conserved oligomeric Golgi complex subunit 5	S49	0.96025	0.00062811
Q9BZC7	ABCA2	ATP-binding cassette sub-family A member 2	S1331	0.959321	0.000198495
P10909	CLU	Clusterin;Clusterin beta chain;Clusterin alpha chain	S131	0.954646	0.00753089
Q99584	S100A13	Protein S100-A13	S32	0.947633	0.0241718
Q6RFH5	WDR74	WD repeat-containing protein 74	S361	0.931905	0.00625853
Q96PE2	ARHGEF17	Rho guanine nucleotide exchange factor 17	S77	0.924519	0.00967255
P45985	MAP2K4	Dual specificity mitogen-activated protein kinase kinase 4	S393	0.92187	0.00398531
Q92754	TFAP2C	Transcription factor AP-2 gamma	S434	0.902905	0.000247979
Q9HCJ0	TNRC6C	Trinucleotide repeat-containing gene 6C protein	S924	0.90282	0.000247979
O94827	PLEKHG5	Pleckstrin homology domain-containing family G member 5	S193	0.896671	0.00249478
P46060	RANGAP1	Ran GTPase-activating protein 1	S50	0.891825	0.0121825
O75362	ZNF217	Zinc finger protein 217	S570	0.888832	0.000230216
Q7Z5L9	IRF2BP2	Interferon regulatory factor 2-binding protein 2	S175	0.88869	0.00220157
Q9P270	SLAIN2	SLAIN motif-containing protein 2	S413	0.888606	0.00159105
Q96BH1	RNF25	E3 ubiquitin-protein ligase RNF25	S450	0.88745	0.0347289
O43164	PJA2	E3 ubiquitin-protein ligase Praja-2	S80	0.883	0.0131179
Q86UD0	SAPCD2	Suppressor APC domain-containing protein 2	S276	0.879469	0.0204265
P50895	BCAM	Basal cell adhesion molecule	S600	0.87891	0.0188601
Q13439	GOLGA4	Golgin subfamily A member 4	S89	0.87697	0.00347581
O60303	KIAA0556	Uncharacterized protein KIAA0556	S691	0.870066	0.0018769
Q8TEY5	CREB3L4	Cyclic AMP-responsive element-binding protein 3-like protein 4;Processed cyclic AMP-responsive element-binding protein 3-like protein 4	S109	0.869045	0.0204265
Q8NCN4	RNF169	E3 ubiquitin-protein ligase RNF169	S693	0.867878	0.0459261
Q96B21	TMEM45B	Transmembrane protein 45B	S272	0.866061	0.0171626
O75362	ZNF217	Zinc finger protein 217	T656	0.865367	0.0260541
Q9UQC2	GAB2	GRB2-associated-binding protein 2	S210	0.863133	0.00159162
Q13233	MAP3K1	Mitogen-activated protein kinase kinase kinase 1	S1043	0.859937	0.00280469
Q13233	MAP3K1	Mitogen-activated protein kinase kinase kinase 1	S250	0.858962	0.00296563
P29590	PML	Protein PML	S8	0.853674	0.0211042
Q96ST2	IWS1	Protein IWS1 homolog	S720	0.853583	0.010559
Q32P44	EML3	Echinoderm microtubule-associated protein-like 3	S156	0.848401	0.0332817
P49327	FASN	Fatty acid synthase;[Acyl-carrier-protein] S-acetyltransferase;[Acyl-carrier-protein] S-malonyltransferase;3-oxoacyl-[acyl-carrier-protein] synthase;3-oxoacyl-[acyl-carrier-protein] reductase;3-hydroxyacyl-[acyl-carrier-protein] dehydratase;Enoyl-[acyl-carrier-protein] reductase;Oleoyl-[acyl-carrier-protein] hydrolase	S63	0.847476	0.0615004
Q5VZ89	DENND4C	DENN domain-containing protein 4C	S1325	0.846847	0.0126885
A7E2V4	ZSWIM8	Zinc finger SWIM domain-containing protein 8	S567	0.845565	0.00351056
O75362	ZNF217	Zinc finger protein 217	S445	0.844655	0.00123417
P57682	KLF3	Krueppel-like factor 3	S250	0.841067	0.00209845
Q96CC6	RHBDF1	Inactive rhomboid protein 1	S8	0.840803	0.00805092
Q9H0K1	SIK2	Serine/threonine-protein kinase SIK2	S342	0.839977	0.00156823
Q96AE4	FUBP1	Far upstream element-binding protein 1	S99	0.839623	0.0391985
Q9Y2H5	PLEKHA6	Pleckstrin homology domain-containing family A member 6	S842	0.833493	0.0296959
A1L390	PLEKHG3	Pleckstrin homology domain-containing family G member 3	S432	0.824023	0.00270015
P29692	EEF1D	Elongation factor 1-delta	S86	0.823231	0.0310839
Q96QC0	PPP1R10	Serine/threonine-protein phosphatase 1 regulatory subunit 10	S398	0.822124	0.00254134
Q9Y597	KCTD3	BTB/POZ domain-containing protein KCTD3	S814	0.819006	0.0284266
Q9Y597	KCTD3	BTB/POZ domain-containing protein KCTD3	S711	0.81769	0.00131343
P78362	SRPK2	SRSF protein kinase 2;SRSF protein kinase 2 N-terminal;SRSF protein kinase 2 C-terminal	S497	0.81605	0.0011901
Q8IZ21	PHACTR4	Phosphatase and actin regulator 4	S464	0.811552	0.0203395
Q92995	USP13	Ubiquitin carboxyl-terminal hydrolase 13	S104	0.810564	0.00159107
Q96RR4	CAMKK2	Calcium/calmodulin-dependent protein kinase kinase 2	S495	0.805845	0.00725715
Q13233	MAP3K1	Mitogen-activated protein kinase kinase kinase 1	S292	0.803755	0.0025585
P61978	HNRNPK	Heterogeneous nuclear ribonucleoprotein K	S284	0.803292	0.00159162
Q13671	RIN1	Ras and Rab interactor 1	S337	0.802843	0.0127559
P15924	DSP	Desmoplakin	S2825	0.802231	0.0056727
Q9BXS9	SLC26A6	Solute carrier family 26 member 6	S752	0.801026	0.00174311
Q8NCN4	RNF169	E3 ubiquitin-protein ligase RNF169	S403	0.799646	0.000398509
Q9NSY0	NRBP2	Nuclear receptor-binding protein 2	S361	0.798021	0.00231429
Q92995	USP13	Ubiquitin carboxyl-terminal hydrolase 13	S630	0.796535	0.00120143
Q96L93	KIF16B	Kinesin-like protein KIF16B	S937	0.796001	0.00430956
Q04726	TLE3	Transducin-like enhancer protein 3	S217	0.792568	0.00456698
O43765	SGTA	Small glutamine-rich tetratricopeptide repeat-containing protein alpha	T81	0.789259	0.0102796
Q6WKZ4	RAB11FIP1	Rab11 family-interacting protein 1	S434	0.783453	0.0056727
P15924	DSP	Desmoplakin	S2821	0.775891	0.0248223
P15822	HIVEP1	Zinc finger protein 40	S779	0.775436	0.00267188
O95049	TJP3	Tight junction protein ZO-3	S203	0.775047	0.000661987
Q9BXL6	CARD14	Caspase recruitment domain-containing protein 14	S473	0.773492	0.00519727
A1L390	PLEKHG3	Pleckstrin homology domain-containing family G member 3	S647	0.773248	0.0205137
P56945	BCAR1	Breast cancer anti-estrogen resistance protein 1	S428	0.766867	0.0018769
Q8NBJ4	GOLM1	Golgi membrane protein 1	S309	0.765263	0.0133308
Q96M83	CCDC7	Coiled-coil domain-containing protein 7	S1327	0.761348	0.00264611
Q6RW13	AGTRAP	Type-1 angiotensin II receptor-associated protein	S127	0.760756	0.0102796
O75962	TRIO	Triple functional domain protein	S2455	0.758592	0.0015162
P15924	DSP	Desmoplakin	S1658	0.758466	0.00031392
Q9P1Y5	CAMSAP3	Calmodulin-regulated spectrin-associated protein 3	T832	0.758352	0.00186804
Q13233	MAP3K1	Mitogen-activated protein kinase kinase kinase 1	S275	0.75334	0.00633651
Q13882	PTK6	Protein-tyrosine kinase 6	Y447	0.745588	0.00064421
Q92934	BAD	Bcl2-associated agonist of cell death	S118	0.742771	0.00379254
Q9P2M7	CGN	Cingulin	S338	0.742447	0.000230216
Q96FS4	SIPA1	Signal-induced proliferation-associated protein 1	S839	0.740717	0.00398531
O15318	POLR3G	DNA-directed RNA polymerase III subunit RPC7	S157	0.735194	0.00460585
Q6DN90	IQSEC1	IQ motif and SEC7 domain-containing protein 1	S417	0.734182	0.0214832
Q01105	SET	Protein SET	S7	0.733817	0.00160337
Q9BTE3	MCMBP	Mini-chromosome maintenance complex-binding protein	S298	0.725743	0.00174311
P55265	ADAR	Double-stranded RNA-specific adenosine deaminase	S1089	0.723436	0.00838695
Q9NP64	ZCCHC17	Nucleolar protein of 40 kDa	S114	0.72318	0.0023628
Q8WW38	ZFPM2	Zinc finger protein ZFPM2	S581	0.718247	0.000957153
Q8NEB9	PIK3C3	Phosphatidylinositol 3-kinase catalytic subunit type 3	S244	0.717131	0.00309702
Q8NB49	ATP11C	Phospholipid-transporting ATPase IG	S1108	0.716332	0.000600899
Q9BUJ2	HNRNPUL1	Heterogeneous nuclear ribonucleoprotein U-like protein 1	S662	0.715062	0.0023867
Q5SYE7	NHSL1	NHS-like protein 1	S1089	0.714697	0.00418538
O60825	PFKFB2	6-phosphofructo-2-kinase/fructose-2,6-bisphosphatase 2;6-phosphofructo-2-kinase;Fructose-2,6-bisphosphatase	S466	0.714	0.0283372
Q9BZ95	WHSC1L1	Histone-lysine N-methyltransferase NSD3	S489	0.713909	0.0148965
Q13459	MYO9B	Unconventional myosin-IXb	T1346	0.710585	0.00299787
Q9Y4B4	RAD54L2	Helicase ARIP4	T1260	0.709988	0.0159738
Q7Z5L9	IRF2BP2	Interferon regulatory factor 2-binding protein 2	S455	0.709294	0.0392844
Q13905	RAPGEF1	Rap guanine nucleotide exchange factor 1	S335	0.706296	0.0425252
Q9BRZ2	TRIM56	E3 ubiquitin-protein ligase TRIM56	S475	0.70503	0.0131813
P49757	NUMB	Protein numb homolog	T636	0.704814	0.0018769
Q9P1Y5	CAMSAP3	Calmodulin-regulated spectrin-associated protein 3	S769	0.704802	0.00159162
P83731	RPL24	60S ribosomal protein L24	S86	0.702291	0.0120375
A2A3K4	PTPDC1	Protein tyrosine phosphatase domain-containing protein 1	S392	0.701379	0.00728203
Q9NR09	BIRC6	Baculoviral IAP repeat-containing protein 6	S3578	0.699805	0.00724714
Q5JSZ5	PRRC2B	Protein PRRC2B	S764	0.69877	0.0436832
O75815	BCAR3	Breast cancer anti-estrogen resistance protein 3	T368	0.694988	0.00255171
Q00536	CDK16	Cyclin-dependent kinase 16	S153	0.693364	0.0268628
O76094	SRP72	Signal recognition particle subunit SRP72	S524	0.69175	0.000808889
O95835	LATS1	Serine/threonine-protein kinase LATS1	S244	0.686241	0.00130545
O95402	MED26	Mediator of RNA polymerase II transcription subunit 26	S447	0.686232	0.00679681
Q9ULE0	WWC3	Protein WWC3	S1080	0.683972	0.00653741
O95685	PPP1R3D	Protein phosphatase 1 regulatory subunit 3D	S74	0.683818	0.0525354
A1L390	PLEKHG3	Pleckstrin homology domain-containing family G member 3	S1037	0.683197	0.0193725
Q9NRD1	FBXO6	F-box only protein 6	S258	0.682987	0.00622687
Q8TEB1	DCAF11	DDB1- and CUL4-associated factor 11	S147	0.680666	0.00213237
Q04724	TLE1	Transducin-like enhancer protein 1	T312	0.679785	0.00176525
P42696	RBM34	RNA-binding protein 34	S146	0.679331	0.044964
Q6WKZ4	RAB11FIP1	Rab11 family-interacting protein 1	S435	0.678498	0.017576
Q00537	CDK17	Cyclin-dependent kinase 17	S137	0.673585	0.0204265
Q86VQ1	GLCCI1	Glucocorticoid-induced transcript 1 protein	S221	0.672248	0.00165267
O60825	PFKFB2	6-phosphofructo-2-kinase/fructose-2,6-bisphosphatase 2;6-phosphofructo-2-kinase;Fructose-2,6-bisphosphatase	T468	0.671833	0.0188601
Q6P996	PDXDC1	Pyridoxal-dependent decarboxylase domain-containing protein 1	S779	0.670905	0.00918411
P46109	CRKL	Crk-like protein	T43	0.670702	0.0409519
Q13206	DDX10	Probable ATP-dependent RNA helicase DDX10	T541	0.669505	0.0026231
Q2KHT3	CLEC16A	Protein CLEC16A	S863	0.667765	0.049344
Q8WYP5	AHCTF1	Protein ELYS	S995	0.6668	0.00578466
Q5VWQ8	DAB2IP	Disabled homolog 2-interacting protein	S1140	0.666486	0.0235239
O43823	AKAP8	A-kinase anchor protein 8	S328	0.662963	0.00616857
Q9ULH0	KIDINS220	Kinase D-interacting substrate of 220 kDa	S918	0.661975	0.00638036
O43318	MAP3K7	Mitogen-activated protein kinase kinase kinase 7	S439	0.661654	0.00277219
P45985	MAP2K4	Dual specificity mitogen-activated protein kinase kinase 4	S394	0.659688	0.00366178
Q53EP0	FNDC3B	Fibronectin type III domain-containing protein 3B	S208	0.658788	0.00796341
Q9C0H9	SRCIN1	SRC kinase signaling inhibitor 1	S513	0.653908	0.0471247
Q13619	CUL4A	Cullin-4A	S10	0.653174	0.00805092
P15822	HIVEP1	Zinc finger protein 40	S1735	0.652847	0.00724714
P15924	DSP	Desmoplakin	S1659	0.646476	0.0143742
Q92794	KAT6A	Histone acetyltransferase KAT6A	S941	0.645517	0.00174311
P23771	GATA3	Trans-acting T-cell-specific transcription factor GATA-3	S162	0.645239	0.000618938
Q9ULE0	WWC3	Protein WWC3	S1051	0.644661	0.00143908
Q9P2R3	ANKFY1	Rabankyrin-5	S861	0.644283	0.000601616
P29590	PML	Protein PML	S403	0.642477	0.0326447
Q6P0Q8	MAST2	Microtubule-associated serine/threonine-protein kinase 2	S74	0.642126	0.0403182
Q7Z5L9	IRF2BP2	Interferon regulatory factor 2-binding protein 2	S406	0.642033	0.00885047
Q8TCG2	PI4K2B	Phosphatidylinositol 4-kinase type 2-beta	S17	0.641869	0.0282495
Q99501	GAS2L1	GAS2-like protein 1	S306	0.636899	0.0119691
Q14703	MBTPS1	Membrane-bound transcription factor site-1 protease	S954	0.63463	0.039969
Q14C86	GAPVD1	GTPase-activating protein and VPS9 domain-containing protein 1	S914	0.634471	0.0010285
Q14687	GSE1	Genetic suppressor element 1	S857	0.634221	0.0123875
Q8TCG2	PI4K2B	Phosphatidylinositol 4-kinase type 2-beta	S78	0.629491	0.00441159
Q8NHG8	ZNRF2	E3 ubiquitin-protein ligase ZNRF2	S82	0.628884	0.0233077
Q6P3W7	SCYL2	SCY1-like protein 2	S677	0.625762	0.00245786
Q2LD37	KIAA1109	Uncharacterized protein KIAA1109	S1805	0.624977	0.0436462
Q09666	AHNAK	Neuroblast differentiation-associated protein AHNAK	S4850	0.623989	0.0282194
Q8ND56	LSM14A	Protein LSM14 homolog A	S182	0.621953	0.000841861
P55265	ADAR	Double-stranded RNA-specific adenosine deaminase	T601	0.621073	0.00536301
Q9NSY0	NRBP2	Nuclear receptor-binding protein 2	T411	0.620253	0.000695484
P17275	JUNB	Transcription factor jun-B	T255	0.6199	0.0273503
P56945	BCAR1	Breast cancer anti-estrogen resistance protein 1	S639	0.618018	0.00492902
Q13206	DDX10	Probable ATP-dependent RNA helicase DDX10	S539	0.616129	0.00354407
O60292	SIPA1L3	Signal-induced proliferation-associated 1-like protein 3	S1364	0.615085	0.00299787
O95835	LATS1	Serine/threonine-protein kinase LATS1	T246	0.614783	0.00120143
O95239	KIF4A	Chromosome-associated kinesin KIF4A	S815	0.614591	0.00446204
Q15149	PLEC	Plectin	T3785	0.614362	0.00134107
Q8NDT2	RBM15B	Putative RNA-binding protein 15B	S562	0.614305	0.000407131
P21333	FLNA	Filamin-A	S2152	0.610873	0.00545696
Q86W92	PPFIBP1	Liprin-beta-1	T798	0.61053	0.00403318
Q9Y3R5	DOPEY2	Protein dopey-2	S718	0.608944	0.0273827
Q9NPF5	DMAP1	DNA methyltransferase 1-associated protein 1	S454	0.605804	0.0340517
Q9BRZ2	TRIM56	E3 ubiquitin-protein ligase TRIM56	T442	0.605188	0.00920237
O75369	FLNB	Filamin-B	S2478	0.603618	0.000821927
O43318	MAP3K7	Mitogen-activated protein kinase kinase kinase 7	T444	0.603505	0.0132948
P47974	ZFP36L2	Zinc finger protein 36, C3H1 type-like 2	S438	0.597821	0.0205137
Q9Y3R5	DOPEY2	Protein dopey-2	S714	0.597371	0.0194012
Q96Q15	SMG1	Serine/threonine-protein kinase SMG1	T3573	0.595864	0.0111674
O75369	FLNB	Filamin-B	S2481	0.593331	0.00839705
O75592	MYCBP2	E3 ubiquitin-protein ligase MYCBP2	S2812	0.590115	0.0262335
P15924	DSP	Desmoplakin	S1708	0.589454	0.0042952
O95049	TJP3	Tight junction protein ZO-3	S138	0.589161	0.0400356
Q7Z478	DHX29	ATP-dependent RNA helicase DHX29	S580	0.589133	0.00269436
Q9H2G9	BLZF1	Golgin-45	S15	0.58833	0.00348576
Q9H7D0	DOCK5	Dedicator of cytokinesis protein 5	S1766	0.585367	0.00498868
	Downregulated
Protein	Protein	Description	Position	logFC_1	adj.P.Val_1
P49454	CENPF	Centromere protein F	S1255	-1.81201	0.00807638
Q9Y244	POMP	Proteasome maturation protein	S22	-1.79761	0.000822295
Q9NUL3	STAU2	Double-stranded RNA-binding protein Staufen homolog 2	S440	-1.67931	0.0242364
Q99640	PKMYT1	Membrane-associated tyrosine- and threonine-specific cdc2-inhibitory kinase	S479	-1.66585	0.0420308
O95456	PSMG1	Proteasome assembly chaperone 1	T18	-1.4515	0.000230216
Q02880	TOP2B	DNA topoisomerase 2-beta	S1424	-1.43558	0.039673
A6NDB9	PALM3	Paralemmin-3	S155	-1.42836	0.000596045
Q9UJX2	CDC23	Cell division cycle protein 23 homolog	S588	-1.41485	0.0219036
Q8IWY8	ZSCAN29	Zinc finger and SCAN domain-containing protein 29	S153	-1.37572	0.00010506
Q14571	ITPR2	Inositol 1,4,5-trisphosphate receptor type 2	S1160	-1.37279	0.0331586
Q86VM9	ZC3H18	Zinc finger CCCH domain-containing protein 18	S6	-1.37263	0.035054
Q8NHU0	CT45A3	Cancer/testis antigen family 45 member A3	S114	-1.34506	0.00398531
Q09666	AHNAK	Neuroblast differentiation-associated protein AHNAK	T3716	-1.33048	0.051087
P49454	CENPF	Centromere protein F	S1654	-1.32423	0.0195038
Q9C0C2	TNKS1BP1	182 kDa tankyrase-1-binding protein	S691	-1.30388	0.00907308
Q9C0C2	TNKS1BP1	182 kDa tankyrase-1-binding protein	S221	-1.26522	0.00355394
Q9BW71	HIRIP3	HIRA-interacting protein 3	S551	-1.25799	0.0146841
P51523	ZNF84	Zinc finger protein 84	S128	-1.25738	0.000247979
Q9BW71	HIRIP3	HIRA-interacting protein 3	S333	-1.22283	0.000596045
Q09666	AHNAK	Neuroblast differentiation-associated protein AHNAK	S3426	-1.21076	0.0219036
P17029	ZKSCAN1	Zinc finger protein with KRAB and SCAN domains 1	S13	-1.18897	0.000230216
Q8IX90	SKA3	Spindle and kinetochore-associated protein 3	T190	-1.18515	0.00174311
Q71RC2	LARP4	La-related protein 4	S647	-1.18078	0.00365634
Q9UBW7	ZMYM2	Zinc finger MYM-type protein 2	S958	-1.18018	0.0452478
P16104	H2AFX	Histone H2AX	T121	-1.17476	0.00745031
Q9P2D1	CHD7	Chromodomain-helicase-DNA-binding protein 7	S768	-1.17474	0.00296563
Q12774	ARHGEF5	Rho guanine nucleotide exchange factor 5	S445	-1.16988	0.0234246
Q9BVV6	KIAA0586	Protein TALPID3	S183	-1.1664	0.00874592
P49454	CENPF	Centromere protein F	S3023	-1.14452	0.000841861
P49454	CENPF	Centromere protein F	S1652	-1.1411	0.00437655
Q16539	MAPK14	Mitogen-activated protein kinase 14	Y182	-1.13018	0.0025177
Q09666	AHNAK	Neuroblast differentiation-associated protein AHNAK	S5552	-1.12714	0.034919
Q99741	CDC6	Cell division control protein 6 homolog	S54	-1.11947	0.00010506
P04792	HSPB1	Heat shock protein beta-1	S15	-1.11849	0.0311542
O96007	MOCS2	Molybdopterin synthase catalytic subunit	S20	-1.09454	0.010559
Q9BW71	HIRIP3	HIRA-interacting protein 3	S530	-1.08325	0.00701794
O00512	BCL9	B-cell CLL/lymphoma 9 protein	S689	-1.07915	0.0419252
O60566	BUB1B	Mitotic checkpoint serine/threonine-protein kinase BUB1 beta	S1043	-1.0741	0.00213237
P49454	CENPF	Centromere protein F	S821	-1.07395	0.000198495
Q15398	DLGAP5	Disks large-associated protein 5	S787	-1.07275	0.00253342
Q9Y6A5	TACC3	Transforming acidic coiled-coil-containing protein 3	S71	-1.0714	0.00439563
Q9C0C2	TNKS1BP1	182 kDa tankyrase-1-binding protein	S178	-1.06888	0.00177078
P11388	TOP2A	DNA topoisomerase 2-alpha	S1332	-1.06416	0.00174311
O43683	BUB1	Mitotic checkpoint serine/threonine-protein kinase BUB1	S655	-1.06325	0.00069376
Q8WWK9	CKAP2	Cytoskeleton-associated protein 2	S534	-1.0623	0.000230216
P11388	TOP2A	DNA topoisomerase 2-alpha	S1351	-1.05866	0.0154909
Q8WWK9	CKAP2	Cytoskeleton-associated protein 2	T538	-1.05027	0.000230216
P30291	WEE1	Wee1-like protein kinase	S139	-1.02627	0.00270015
Q8IWZ3	ANKHD1	Ankyrin repeat and KH domain-containing protein 1	S1679	-1.02604	0.0129845
Q9P0U4	CXXC1	CXXC-type zinc finger protein 1	S6	-1.02483	0.0261725
Q8IWZ3	ANKHD1	Ankyrin repeat and KH domain-containing protein 1	S1670	-1.02184	0.00230831
Q09666	AHNAK	Neuroblast differentiation-associated protein AHNAK	S3412	-1.02092	0.0475172
Q04721	NOTCH2	Neurogenic locus notch homolog protein 2;Notch 2 extracellular truncation;Notch 2 intracellular domain	S1778	-1.01905	0.00299787
O94913	PCF11	Pre-mRNA cleavage complex 2 protein Pcf11	T1530	-1.01594	0.11273
Q96GN5	CDCA7L	Cell division cycle-associated 7-like protein	S21	-1.01479	0.0472935
Q9ULW0	TPX2	Targeting protein for Xklp2	S186	-1.00899	0.0200983
Q96GN5	CDCA7L	Cell division cycle-associated 7-like protein	S117	-1.0032	0.000678171
Q9ULD9	ZNF608	Zinc finger protein 608	S963	-0.994883	0.000230216
P11388	TOP2A	DNA topoisomerase 2-alpha	S1354	-0.988839	0.00372237
P11388	TOP2A	DNA topoisomerase 2-alpha	S1297	-0.98606	0.0119755
Q9ULW0	TPX2	Targeting protein for Xklp2	S738	-0.985214	0.00506842
Q99741	CDC6	Cell division control protein 6 homolog	S45	-0.982178	0.0102796
Q9ULD9	ZNF608	Zinc finger protein 608	S627	-0.981656	0.00159107
Q99536	VAT1	Synaptic vesicle membrane protein VAT-1 homolog	S18	-0.977389	0.0219142
Q9NZ63	C9orf78	Uncharacterized protein C9orf78	S24	-0.975293	0.0130871
Q96Q89	KIF20B	Kinesin-like protein KIF20B	S1588	-0.965099	0.00724714
Q13309	SKP2	S-phase kinase-associated protein 2	S64	-0.957812	0.0273841
Q14CB8	ARHGAP19	Rho GTPase-activating protein 19	S422	-0.954005	0.00979605
P48634	PRRC2A	Protein PRRC2A	S1219	-0.949002	0.0188041
Q9Y5A9	YTHDF2	YTH domain-containing family protein 2	S39	-0.94687	0.0262335
O43463	SUV39H1	Histone-lysine N-methyltransferase SUV39H1	S391	-0.94025	0.0282495
P49454	CENPF	Centromere protein F	S1324	-0.935723	0.00347581
Q8IZT6	ASPM	Abnormal spindle-like microcephaly-associated protein	S425	-0.932754	0.00196019
Q9Y2U8	LEMD3	Inner nuclear membrane protein Man1	S144	-0.925312	0.0402293
Q5SVQ8	ZBTB41	Zinc finger and BTB domain-containing protein 41	S273	-0.922914	0.00570536
Q9UMN6	KMT2B	Histone-lysine N-methyltransferase 2B	S2086	-0.922303	0.00870008
P11388	TOP2A	DNA topoisomerase 2-alpha	S1377	-0.91583	0.00029819
P49454	CENPF	Centromere protein F	S3079	-0.91163	0.000230216
Q9Y5A9	YTHDF2	YTH domain-containing family protein 2	S2	-0.910348	0.0102796
Q9NUL3	STAU2	Double-stranded RNA-binding protein Staufen homolog 2	S492	-0.908428	0.020238
Q12815	TROAP	Tastin	S16	-0.907726	0.0138382
Q6KC79	NIPBL	Nipped-B-like protein	S350	-0.906449	0.01997
P29374	ARID4A	AT-rich interactive domain-containing protein 4A	S427	-0.903894	0.00269436
Q2NKX8	ERCC6L	DNA excision repair protein ERCC-6-like	S1028	-0.903557	0.0181674
Q6P0N0	MIS18BP1	Mis18-binding protein 1	S1116	-0.898992	0.0056727
P06401	PGR	Progesterone receptor	S162	-0.898502	0.0170241
Q9NZH5	PTTG2;PTTG1	Securin-2;Securin	S165	-0.898486	0.000198495
Q6BDS2	UHRF1BP1	UHRF1-binding protein 1	S1106	-0.898203	0.0351298
P49454	CENPF	Centromere protein F	S3054	-0.896484	0.000534807
Q92804	TAF15	TATA-binding protein-associated factor 2N	S438	-0.892897	0.00371426
P45973	CBX5	Chromobox protein homolog 5	S14	-0.891765	0.020238
Q9Y6A5	TACC3	Transforming acidic coiled-coil-containing protein 3	S402	-0.890898	0.00877834
Q9H792	PEAK1	Pseudopodium-enriched atypical kinase 1	S281	-0.881166	0.000539979
O75330	HMMR	Hyaluronan mediated motility receptor	S205	-0.874587	0.0367806
Q8IWY9	CDAN1	Codanin-1	T71	-0.870969	0.0195082
Q6PD74	AAGAB	Alpha- and gamma-adaptin-binding protein p34	S311	-0.867107	0.0400852
Q15154	PCM1	Pericentriolar material 1 protein	S110	-0.866548	0.0018769
O75420	GIGYF1	PERQ amino acid-rich with GYF domain-containing protein 1	S406	-0.865963	0.00632225
B2RBV5	LOC93622		S18	-0.862998	0.0015162
Q14181	POLA2	DNA polymerase alpha subunit B	T127	-0.857577	0.0123875
Q9UPU7	TBC1D2B	TBC1 domain family member 2B	S957	-0.856513	0.0159738
Q9NQW6	ANLN	Actin-binding protein anillin	S661	-0.849108	0.0126214
Q12834	CDC20	Cell division cycle protein 20 homolog	T69	-0.845812	0.00456698
P49454	CENPF	Centromere protein F	S834	-0.844817	0.00029819
P49006	MARCKSL1	MARCKS-related protein	S151	-0.84273	0.0496996
Q6UB99	ANKRD11	Ankyrin repeat domain-containing protein 11	S834	-0.840002	0.000230216
P51114	FXR1	Fragile X mental retardation syndrome-related protein 1	S406	-0.839381	0.0105588
O43290	SART1	U4/U6.U5 tri-snRNP-associated protein 1	S448	-0.83773	0.00134107
Q12834	CDC20	Cell division cycle protein 20 homolog	T106	-0.837438	0.0403182
Q86UE4	MTDH	Protein LYRIC	S298	-0.835469	0.0311542
Q8WYP5	AHCTF1	Protein ELYS	S1283	-0.83502	0.0357825
P38432	COIL	Coilin	S571	-0.832097	0.000734292
Q5T200	ZC3H13	Zinc finger CCCH domain-containing protein 13	S1366	-0.827172	0.0049667
Q9H4H8	FAM83D	Protein FAM83D	T459	-0.826285	0.000230216
Q9Y4J8	DTNA	Dystrobrevin alpha	S458	-0.825731	0.0221697
P11388	TOP2A	DNA topoisomerase 2-alpha	S1525	-0.823437	0.0148965
Q8N8S7	ENAH	Protein enabled homolog	S485	-0.821592	0.0214832
Q8TAP6	CEP76	Centrosomal protein of 76 kDa	S82	-0.818236	0.00388301
Q9BW71	HIRIP3	HIRA-interacting protein 3	S372	-0.814684	0.000198495
P11388	TOP2A	DNA topoisomerase 2-alpha	S1106	-0.8123	0.000230216
Q8WX93	PALLD	Palladin	S893	-0.811871	0.0224185
Q7L590	MCM10	Protein MCM10 homolog	S644	-0.810973	0.00511038
A6NDB9	PALM3	Paralemmin-3	S302	-0.808785	0.000600899
P11388	TOP2A	DNA topoisomerase 2-alpha	S1295	-0.807557	0.00297062
P40855	PEX19	Peroxisomal biogenesis factor 19	S147	-0.807554	0.0214832
Q8NA72	POC5	Centrosomal protein POC5	S109	-0.799618	0.0113979
Q86XR8	CEP57	Centrosomal protein of 57 kDa	S55	-0.799215	0.00267188
Q9Y6D6	ARFGEF1	Brefeldin A-inhibited guanine nucleotide-exchange protein 1	S1569	-0.789438	0.0452818
Q9Y6A5	TACC3	Transforming acidic coiled-coil-containing protein 3	S317	-0.786779	0.00579599
Q9H9Z2	LIN28A	Protein lin-28 homolog A	T202	-0.784731	0.00883922
Q8NEV8	EXPH5	Exophilin-5	S706	-0.7825	0.00297062
Q5VTR2	RNF20	E3 ubiquitin-protein ligase BRE1A	S525	-0.779955	0.0319761
P06493	CDK1;CDK2;CDK3	Cyclin-dependent kinase 1;Cyclin-dependent kinase 2;Cyclin-dependent kinase 3	Y15	-0.775918	0.00093366
P46937	YAP1	Transcriptional coactivator YAP1	S164	-0.774793	0.0291301
Q02952	AKAP12	A-kinase anchor protein 12	S696	-0.772709	0.0162514
Q12888	TP53BP1	Tumor suppressor p53-binding protein 1	S1618	-0.77111	0.0111674
Q8IX90	SKA3	Spindle and kinetochore-associated protein 3	S155	-0.770722	0.00134107
Q9C0C2	TNKS1BP1	182 kDa tankyrase-1-binding protein	S836	-0.766541	0.00506842
Q99590	SCAF11	Protein SCAF11	S588	-0.764388	0.0389572
Q6P0N0	MIS18BP1	Mis18-binding protein 1	S135	-0.758067	0.00903486
Q9C0C2	TNKS1BP1	182 kDa tankyrase-1-binding protein	S592	-0.757685	0.0311542
Q15154	PCM1	Pericentriolar material 1 protein	S69	-0.755806	0.0257367
Q9P2D1	CHD7	Chromodomain-helicase-DNA-binding protein 7	S2559	-0.755497	0.000534807
Q92585	MAML1	Mastermind-like protein 1	S303	-0.753253	0.0492472
Q7Z2Z1	TICRR	Treslin	S1001	-0.752514	0.0142398
Q92610	ZNF592	Zinc finger protein 592	S78	-0.749223	0.039673
P11388	TOP2A	DNA topoisomerase 2-alpha	S1247	-0.747699	0.00361899
P49006	MARCKSL1	MARCKS-related protein	S22	-0.74709	0.0224839
Q15398	DLGAP5	Disks large-associated protein 5	S662	-0.746142	0.000539979
Q5SWA1	PPP1R15B	Protein phosphatase 1 regulatory subunit 15B	S508	-0.739357	0.000618938
Q969S3	ZNF622	Zinc finger protein 622	S143	-0.737941	0.0011901
Q9Y6A5	TACC3	Transforming acidic coiled-coil-containing protein 3	S434	-0.736947	0.0404174
Q15154	PCM1	Pericentriolar material 1 protein	S1958	-0.736838	0.0403182
P11388	TOP2A	DNA topoisomerase 2-alpha	S1213	-0.732529	0.00196019
P06454	PTMA	Prothymosin alpha;Prothymosin alpha, N-terminally processed;Thymosin alpha-1	S2	-0.730201	0.013558
Q9C0C2	TNKS1BP1	182 kDa tankyrase-1-binding protein	S1140	-0.73002	0.00145258
Q66K14	TBC1D9B	TBC1 domain family member 9B	S435	-0.725169	0.00379254
P78559	MAP1A	Microtubule-associated protein 1A;MAP1A heavy chain;MAP1 light chain LC2	S1762	-0.724334	0.00159162
Q9UKE5	TNIK	TRAF2 and NCK-interacting protein kinase	S640	-0.718516	0.0258556
O14745	SLC9A3R1	Na(+)/H(+) exchange regulatory cofactor NHE-RF1	S46	-0.714954	0.00744467
Q14004	CDK13	Cyclin-dependent kinase 13	T1246	-0.713791	0.0228525
P49454	CENPF	Centromere protein F	S1651	-0.711303	0.0111674
P42684	ABL2	Abelson tyrosine-protein kinase 2	S620	-0.71088	0.0164551
Q9BW71	HIRIP3	HIRA-interacting protein 3	S102	-0.71052	0.00159162
Q5JTD0	TJAP1	Tight junction-associated protein 1	S545	-0.709365	0.0214832
Q8NCF5	NFATC2IP	NFATC2-interacting protein	S84	-0.70891	0.0055432
Q14839	CHD4	Chromodomain-helicase-DNA-binding protein 4	T1653	-0.708561	0.0102796
Q99640	PKMYT1	Membrane-associated tyrosine- and threonine-specific cdc2-inhibitory kinase	S160	-0.704411	0.0101932
Q9NYQ6	CELSR1	Cadherin EGF LAG seven-pass G-type receptor 1	S2761	-0.702981	0.0225948
Q9P2D1	CHD7	Chromodomain-helicase-DNA-binding protein 7	S637	-0.701305	0.0018228
P24386	CHM	Rab proteins geranylgeranyltransferase component A 1	S651	-0.700145	0.00284109
Q9H467	CUEDC2	CUE domain-containing protein 2	S110	-0.697616	0.0056727
Q9C0C2	TNKS1BP1	182 kDa tankyrase-1-binding protein	S1138	-0.692359	0.0018228
Q6P0N0	MIS18BP1	Mis18-binding protein 1	S192	-0.69198	0.00457902
P06400	RB1	Retinoblastoma-associated protein	T821	-0.691228	0.0403182
P06401	PGR	Progesterone receptor	S81	-0.690809	0.0124672
P51826	AFF3	AF4/FMR2 family member 3	S878	-0.688568	0.0326228
A7KAX9	ARHGAP32	Rho GTPase-activating protein 32	S892	-0.685974	0.044255
Q86YP4	GATAD2A	Transcriptional repressor p66-alpha	S340	-0.684964	0.0123875
Q9H6F5	CCDC86	Coiled-coil domain-containing protein 86	S113	-0.684385	0.000551634
Q6ZU80	CEP128	Centrosomal protein of 128 kDa	S172	-0.682125	0.00255171
Q15649	ZNHIT3	Zinc finger HIT domain-containing protein 3	S80	-0.678842	0.0481445
Q86VM9	ZC3H18	Zinc finger CCCH domain-containing protein 18	S13	-0.677494	0.0213705
Q9UKE5	TNIK	TRAF2 and NCK-interacting protein kinase	S769	-0.676824	0.000988567
Q9UBS8	RNF14	E3 ubiquitin-protein ligase RNF14	S348	-0.676204	0.0387517
P46013	MKI67	Antigen KI-67	S1098	-0.676078	0.0153428
Q96DY7	MTBP	Mdm2-binding protein	S639	-0.675921	0.00123417
Q9BW71	HIRIP3	HIRA-interacting protein 3	S370	-0.674634	0.000539979
Q8NI77	KIF18A	Kinesin-like protein KIF18A	S674	-0.674118	0.00156823
Q96KQ7	EHMT2	Histone-lysine N-methyltransferase EHMT2	S119	-0.673736	0.00849856
O60716	CTNND1	Catenin delta-1	S899	-0.672808	0.0310669
Q8IZT6	ASPM	Abnormal spindle-like microcephaly-associated protein	S1103	-0.671604	0.00805092
Q9NQW6	ANLN	Actin-binding protein anillin	S658	-0.669654	0.0442754
Q13177	PAK2	Serine/threonine-protein kinase PAK 2;PAK-2p27;PAK-2p34	T169	-0.667867	0.00448775
O43719	HTATSF1	HIV Tat-specific factor 1	S713	-0.666761	0.0398866
P40222	TXLNA	Alpha-taxilin	S18	-0.666722	0.0133065
Q9NQS7	INCENP	Inner centromere protein	S306	-0.665815	0.0018228
Q9NU22	MDN1	Midasin	T5017	-0.665437	0.0207076
O95613	PCNT	Pericentrin	S3274	-0.665424	0.00220157
O95292	VAPB	Vesicle-associated membrane protein-associated protein B/C	S206	-0.66433	0.00870008
O43482	OIP5	Protein Mis18-beta	T221	-0.663592	0.0255329
Q5FBB7	SGOL1	Shugoshin-like 1	S256	-0.662577	0.0025177
Q3T8J9	GON4L;YY1AP1	GON-4-like protein;YY1-associated protein 1	S1255	-0.660955	0.00724714
Q92667	AKAP1	A-kinase anchor protein 1, mitochondrial	S445	-0.660664	0.0114572
Q9UHF7	TRPS1	Zinc finger transcription factor Trps1	S216	-0.659416	0.0419252
Q69YH5	CDCA2	Cell division cycle-associated protein 2	S756	-0.659321	0.0131179
Q8NCF5	NFATC2IP	NFATC2-interacting protein	S204	-0.658067	0.0018769
Q6PEV8	FAM199X	Protein FAM199X	S2	-0.656882	0.00423883
O95613	PCNT	Pericentrin	S2177	-0.656287	0.00253106
O60684	KPNA6	Importin subunit alpha-7	S6	-0.65534	0.00588819
Q15545	TAF7	Transcription initiation factor TFIID subunit 7	S213	-0.655056	0.0230347
Q9H4G0	EPB41L1	Band 4.1-like protein 1	S75	-0.65472	0.0231658
Q9Y467	SALL2	Sal-like protein 2	S806	-0.652673	0.00156246
Q53EL6	PDCD4	Programmed cell death protein 4	T93	-0.648523	0.000539979
O14645	DNALI1	Axonemal dynein light intermediate polypeptide 1	S34	-0.648363	0.00580385
Q99613	EIF3C;EIF3CL	Eukaryotic translation initiation factor 3 subunit C;Eukaryotic translation initiation factor 3 subunit C-like protein	S18	-0.648021	0.0317242
Q9UHR5	SAP30BP	SAP30-binding protein	S69	-0.647895	0.0018769
O60684	KPNA6	Importin subunit alpha-7	T3	-0.647513	0.0475172
Q9HCS5	EPB41L4A	Band 4.1-like protein 4A	S389	-0.647401	0.000398509
Q9NQS7	INCENP	Inner centromere protein	S831	-0.645652	0.0420308
P55081	MFAP1	Microfibrillar-associated protein 1	Y47	-0.644749	0.0025177
A6NDB9	PALM3	Paralemmin-3	S544	-0.642625	0.009742
P46013	MKI67	Antigen KI-67	T858	-0.641239	0.00408063
O60716	CTNND1	Catenin delta-1	S920	-0.640706	0.0483988
P17706	PTPN2	Tyrosine-protein phosphatase non-receptor type 2	S304	-0.639997	0.00595462
Q9H3Q1	CDC42EP4	Cdc42 effector protein 4	S142	-0.6364	0.026303
Q9BW71	HIRIP3	HIRA-interacting protein 3	S363	-0.635188	0.00159162
Q9BW71	HIRIP3	HIRA-interacting protein 3	S289	-0.635091	0.0312931
Q9BW71	HIRIP3	HIRA-interacting protein 3	S160	-0.634944	0.00161741
P06493	CDK1	Cyclin-dependent kinase 1	T161	-0.633879	0.00415345
P20042	EIF2S2	Eukaryotic translation initiation factor 2 subunit 2	S67	-0.626592	0.0403041
Q9Y3P9	RABGAP1	Rab GTPase-activating protein 1	T996	-0.623999	0.0145857
Q9BW71	HIRIP3	HIRA-interacting protein 3	S98	-0.623953	0.0018769
Q8IYD8	FANCM	Fanconi anemia group M protein	S1437	-0.622494	0.000635803
Q53EL6	PDCD4	Programmed cell death protein 4	S94	-0.621908	0.000534807
Q01664	TFAP4	Transcription factor AP-4	S124	-0.619689	0.00491837
Q9Y2D9	ZNF652	Zinc finger protein 652	S204	-0.617847	0.0018769
P38398	BRCA1	Breast cancer type 1 susceptibility protein	S1542	-0.614502	0.0113812
Q9BW71	HIRIP3	HIRA-interacting protein 3	S291	-0.614009	0.0310081
Q6PID6	TTC33	Tetratricopeptide repeat protein 33	S197	-0.6137	0.00093366
Q9P2D1	CHD7	Chromodomain-helicase-DNA-binding protein 7	T2567	-0.611692	0.021638
P11137	MAP2	Microtubule-associated protein 2	S1480	-0.60985	0.0131569
Q86UU1	PHLDB1	Pleckstrin homology-like domain family B member 1	S443	-0.607572	0.0156872
Q9UKE5	TNIK	TRAF2 and NCK-interacting protein kinase	S680	-0.606433	0.00130545
Q9UMZ2	SYNRG	Synergin gamma	S752	-0.606185	0.0345643
Q9H611	PIF1	ATP-dependent DNA helicase PIF1	S151	-0.603792	0.0213556
Q9H6F5	CCDC86	Coiled-coil domain-containing protein 86	S102	-0.601595	0.0495335
Q08999	RBL2	Retinoblastoma-like protein 2	S995	-0.600242	0.0228787
P29558	RBMS1;RBMS3	RNA-binding motif, single-stranded-interacting protein 1;RNA-binding motif, single-stranded-interacting protein 3	S112	-0.598644	0.0309862
Q96DX7	TRIM44	Tripartite motif-containing protein 44	S336	-0.597877	0.00280469
P49792	RGPD3;RGPD5;RGPD8;RANBP2;RGPD1;RGPD2	RanBP2-like and GRIP domain-containing protein 3;RANBP2-like and GRIP domain-containing protein 5/6;RANBP2-like and GRIP domain-containing protein 8;E3 SUMO-protein ligase RanBP2;RANBP2-like and GRIP domain-containing protein 1;RANBP2-like and GRIP domain-containing protein 2	S1018	-0.597747	0.00496407
Q12888	TP53BP1	Tumor suppressor p53-binding protein 1	S398	-0.597424	0.00818486
Q12888	TP53BP1	Tumor suppressor p53-binding protein 1	S975	-0.595866	0.0109156
Q7L014	DDX46	Probable ATP-dependent RNA helicase DDX46	S928	-0.593512	0.0235239
Q02880	TOP2B	DNA topoisomerase 2-beta	S1344	-0.591276	0.0399104
Q9UQ84	EXO1	Exonuclease 1	S746	-0.589604	0.0213556
Q9H792	PEAK1	Pseudopodium-enriched atypical kinase 1	S1033	-0.585826	0.0219142
Q9UJV9	DDX41	Probable ATP-dependent RNA helicase DDX41	S23	-0.585793	0.0194628
Q12888	TP53BP1	Tumor suppressor p53-binding protein 1	T492	-0.585048	0.0301165
