# Supplementary material for: IGFBP-6 regulates breast cancer cell cycle progression by promoting exit out of G1
Source: J Biol Chem. 2025 Dec 17;302(2):111069. doi: 10.1016/j.jbc.2025.111069 (PMC12860944; doi:10.1016/j.jbc.2025.111069)
Supplement: Supplementary Table 4 [file mmc5.xlsx]

## Sheet: Sheet1
	Upregulated																	Downregulated
Protein	Proteinnames	Genenames	Sequencewindow	PhosphoSTYProbabilities	genesymbol	description	Flanking	phosAAPosition	logFC	adj.P.Val	sig.PVal	sig.FDR	logFC	adj.P.Val	sig.PVal	sig.FDR		Q71RC2	La-related protein 4	LARP4	SVLVQPLRELRSNVVSPTKNEDNGAPENSVE	SNVVS(0.942)PT(0.058)K	LARP4	La-related protein 4	ELRSNVVSPTKNEDN-p	S647	-1.18078	0.00365634	-1	-1	-1.41437	0.00309932	-1	-1	FALSE	TRUE	FALSE
O14879	Interferon-induced protein with tetratricopeptide repeats 3	IFIT3	GQGAVSSSPRELLSNSEQLN___________	ELLS(0.003)NS(0.997)EQLN	IFIT3	Interferon-induced protein with tetratricopeptide repeats 3	PRELLSNSEQLN___-p	S486	9.1131	0.0146841	1	1	5.07811	0.139077	1	0		Q5FBB7	Shugoshin-like 1	SGOL1	VQHNACQWSKDQVNLSPKLIQPGTFTKTKED	DQVNLS(1)PK	SGO1	Shugoshin 1	SKDQVNLSPKLIQPG-p	S256	-0.662577	0.0025177	0	0	-1.33509	0.000162966	-1	-1	FALSE	TRUE	FALSE
O14879	Interferon-induced protein with tetratricopeptide repeats 3	IFIT3	EKQFSTDVLKQAIELSPDNQYVKVLLGLKLQ	QAIELS(1)PDNQYVK	IFIT3	Interferon-induced protein with tetratricopeptide repeats 3	LKQAIELSPDNQYVK-p	S203	9.25045	0.000888542	1	1	3.98928	0.0539455	1	1		P42166	Lamina-associated polypeptide 2, isoform alpha;Thymopoietin;Thymopentin	TMPO	SPLSSKRKALEESESSQLISPPLAQAIRDYV	ALEESES(0.023)S(0.977)QLISPPLAQAIR	TMPO	Lamina-associated polypeptide 2, isoform alpha	ALEESESSQLISPPL-p	S366	-0.453012	0.641848	0	0	-1.20424	0.224261	-1	0	FALSE	FALSE	FALSE
O14879	Interferon-induced protein with tetratricopeptide repeats 3	IFIT3	TDVLKQAIELSPDNQYVKVLLGLKLQKMNKE	QAIELS(0.006)PDNQY(0.994)VK	IFIT3	Interferon-induced protein with tetratricopeptide repeats 3	ELSPDNQYVKVLLGL-p	Y208	7.576	0.00174311	1	1	3.45323	0.0584767	1	0		P30291	Wee1-like protein kinase	WEE1	PVKSPAAPYFLGSSFSPVRCGGPGDASPRGC	SPAAPYFLGSS(0.007)FS(0.993)PVR	WEE1	Wee1-like protein kinase	YFLGSSFSPVRCGGP-p	S139	-1.02627	0.00270015	-1	-1	-1.1435	0.00323108	-1	-1	FALSE	TRUE	FALSE
P09912	Interferon alpha-inducible protein 6	IFI6	NIGALMGYATHKYLDSEEDEE__________	YLDS(1)EEDEE	IFI6	Interferon alpha-inducible protein 6	ATHKYLDSEEDEE__-p	S125	6.15065	0.000333674	1	1	2.60029	0.027952	1	1		Q9UBW7	Zinc finger MYM-type protein 2	ZMYM2	SDALDTELLTMTDMMSEDEGKTETTNINSVI	VSSDALDTELLT(0.074)MT(0.169)DMMS(0.758)EDEGK	ZMYM2	Zinc finger MYM-type protein 2	LTMTDMMSEDEGKTE-p	S958	-1.18018	0.0452478	-1	-1	-1.12959	0.0657324	-1	0	FALSE	FALSE	FALSE
Q9BYK8	Helicase with zinc finger domain 2	HELZ2	LALEFNRSSVASGPISPTNYRQRMHQFLYEE	SSVASGPIS(0.997)PT(0.003)NYR	HELZ2	3'-5' exoribonuclease HELZ2	SVASGPISPTNYRQR-p	S585	5.31063	0.000398509	1	1	2.51081	0.0196969	1	1		Q01804	OTU domain-containing protein 4	OTUD4	QNIVLPSDEKGELDLSLENLDLSKDCGSVST	GELDLS(1)LENLDLSK	OTUD4	OTU domain-containing protein 4	EKGELDLSLENLDLS-p	S893	-0.178268	0.755941	0	0	-1.11764	0.0590298	-1	0	FALSE	FALSE	FALSE
P20591	Interferon-induced GTP-binding protein Mx1;Interferon-induced GTP-binding protein Mx1, N-terminally processed	MX1	____________MVVSEVDIAKADPAAASHP	VVS(1)EVDIAK	MX1	Interferon-induced GTP-binding protein Mx1	____MVVSEVDIAKA-p	S4	5.78454	0.00200818	1	1	2.49588	0.0782306	1	0		P26368	Splicing factor U2AF 65 kDa subunit	U2AF2	______________MSDFDEFERQLNENKQE	S(1)DFDEFER	U2AF2	Splicing factor U2AF 65 kDa subunit	______MSDFDEFER-p	S2	-0.234996	0.797346	0	0	-1.10772	0.262019	0	0	FALSE	FALSE	FALSE
O14879	Interferon-induced protein with tetratricopeptide repeats 3	IFIT3	IAMYHLDNHPEKQFSTDVLKQAIELSPDNQY	QFS(0.008)T(0.992)DVLK	IFIT3	Interferon-induced protein with tetratricopeptide repeats 3	HPEKQFSTDVLKQAI-p	T193	6.17123	0.0018228	1	1	2.31612	0.107277	1	0		P35659	Protein DEK	DEK	EKKNKEESSDDEDKESEEEPPKKTAKREKPK	ES(1)EEEPPK	DEK	Protein DEK	SDDEDKESEEEPPKK-p	S251	-0.425305	0.733973	0	0	-1.10602	0.37298	0	0	FALSE	FALSE	FALSE
Q9NYJ8	TGF-beta-activated kinase 1 and MAP3K7-binding protein 2	TAB2	TRRRLKRSNSISQIPSLEEMQQLRSCNRQLQ	SNSISQIPS(1)LEEMQQLR	TAB2	TGF-beta-activated kinase 1 and MAP3K7-binding protein 2	NSISQIPSLEEMQQL-p	S588	1.26385	0.0854427	1	0	1.50345	0.0601461	1	0		Q6ZU65	Ubinuclein-2	UBN2	___MAEPRRVAFISLSPVRRREAEYPGPERE	VAFIS(0.002)LS(0.998)PVR	UBN2	Ubinuclein-2	RVAFISLSPVRRREA-p	S13	-1.12934	0.0602637	-1	0	-1.09635	0.0829537	-1	0	FALSE	FALSE	FALSE
Q9H0B6	Kinesin light chain 2	KLC2	QPGGTGLSDSRTLSSSSMDLSRRSSLVG___	T(0.985)LS(0.01)S(0.006)S(0.9)S(0.099)MDLS(0.001)R	KLC2	Kinesin light chain 2	DSRTLSSSSMDLSRR-p	S610	0.855843	0.810121	0	0	1.47742	0.690184	0	0		Q9C086	INO80 complex subunit B	INO80B	RINLQMRLGGPEGPGSPLLAT__________	LGGPEGPGS(0.996)PLLAT(0.004)	INO80B	INO80 complex subunit B	GGPEGPGSPLLAT__-p	S351	-1.59001	0.0744352	-1	0	-1.07722	0.24152	0	0	FALSE	FALSE	FALSE
P09913	Interferon-induced protein with tetratricopeptide repeats 2	IFIT2	SERGLESGSLIPSASSWNGE___________	GLESGSLIPSAS(0.029)S(0.971)WNGE	IFIT2	Interferon-induced protein with tetratricopeptide repeats 2	SLIPSASSWNGE___-p	S468	5.16088	0.0133308	1	1	1.42162	0.456591	0	0		O94913	Pre-mRNA cleavage complex 2 protein Pcf11	PCF11	QEPCDSPKVKEERIDTPPACTEESIATPSEI	IDT(1)PPACTEESIATPSEIK	PCF11	Pre-mRNA cleavage complex 2 protein Pcf11	VKEERIDTPPACTEE-p	T1530	-1.01594	0.11273	-1	0	-1.07404	0.118265	-1	0	FALSE	FALSE	FALSE
Q9BYK8	Helicase with zinc finger domain 2	HELZ2	CYLCIRLEGLPAPTASPRPGPSSLGPGLNVD	LEGLPAPTAS(1)PR	HELZ2	3'-5' exoribonuclease HELZ2	GLPAPTASPRPGPSS-p	S2268	2.70682	0.0011307	1	1	1.35852	0.0361709	1	1		Q9Y2H0	Disks large-associated protein 4	DLGAP4	KRLLAAKRAASVRQNSATESADSIEIYVPEA	QNS(0.952)AT(0.048)ESADSIEIYVPEAQTR	DLGAP4	Disks large-associated protein 4	AASVRQNSATESADS-p	S973	-0.880549	0.520201	0	0	-1.06341	0.476157	0	0	FALSE	FALSE	FALSE
Q9HCJ0	Trinucleotide repeat-containing gene 6C protein	TNRC6C	AAKPLGCRPPISKESSVDRPTFLDKDGGLVE	ES(0.205)S(0.795)VDRPTFLDK	TNRC6C	Trinucleotide repeat-containing gene 6C protein	PPISKESSVDRPTFL-p	S1218	1.1713	0.0011307	1	1	1.32311	0.00125433	1	1		Q9BTC8	Metastasis-associated protein MTA3	MTA3	YGGLKMPTQSEEEKLSPSPTTEDPRVRSHVS	LS(0.994)PS(0.006)PTTEDPR	MTA3	Metastasis-associated protein MTA3	QSEEEKLSPSPTTED-p	S428	-0.49173	0.128472	0	0	-1.03287	0.0115976	-1	-1	FALSE	FALSE	FALSE
Q5T8P6	RNA-binding protein 26	RBM26	VLNNRFIKVYWHREGSTQQLQTTSPKVMQPL	EGS(0.818)T(0.182)QQLQTTSPK	RBM26	RNA-binding protein 26	VYWHREGSTQQLQTT-p	S608	1.56761	0.0363484	1	1	1.2662	0.0964583	1	0		Q9ULT8	E3 ubiquitin-protein ligase HECTD1	HECTD1	RRRTWDDDYVLKRQFSALVPAFDPRPGRTNV	QFS(1)ALVPAFDPR	HECTD1	E3 ubiquitin-protein ligase HECTD1	YVLKRQFSALVPAFD-p	S1772	-1.01244	0.125253	-1	0	-1.0232	0.146329	-1	0	FALSE	FALSE	FALSE
Q13428	Treacle protein	TCOF1	VKPAQVKASSVSTKESPARKAAPAPGKVGDV	ASSVSTKES(1)PAR	TCOF1	Treacle protein	SSVSTKESPARKAAP-p	S233	0.70193	0.238801	0	0	1.18831	0.0731663	1	0		Q8IY92	Structure-specific endonuclease subunit SLX4	SLX4	LFSIIDVDADQEPSQSPPRSEAVLQQEDEGA	SCELFSIIDVDADQEPS(0.011)QS(0.989)PPR	SLX4	Structure-specific endonuclease subunit SLX4	ADQEPSQSPPRSEAV-p	S1206	-0.935504	0.054286	0	0	-1.00701	0.0352021	-1	-1	FALSE	FALSE	FALSE
Q07002	Cyclin-dependent kinase 18	CDK18	QNQRRFSMEDVSKRLSLPMDIRLPQEFLQKL	RLS(1)LPMDIR	CDK18	Cyclin-dependent kinase 18	EDVSKRLSLPMDIRL-p	S98	2.17408	0.00101825	1	1	1.16675	0.0261804	1	1		Q02880	DNA topoisomerase 2-beta	TOP2B	EFVPSDGLDKDEYTFSPGKSKATPEKSLHDK	DEYT(0.001)FS(0.999)PGK	TOP2B	DNA topoisomerase 2-beta	DKDEYTFSPGKSKAT-p	S1424	-1.43558	0.039673	-1	-1	-1.00576	0.148962	-1	0	FALSE	FALSE	FALSE
Q13439	Golgin subfamily A member 4	GOLGA4	SLFRSPIKESLFRSSSKESLVRTSSRESLNR	S(0.001)S(0.067)S(0.931)KES(0.001)LVR	GOLGA4	Golgin subfamily A member 4	ESLFRSSSKESLVRT-p	S89	0.87697	0.00347581	0	0	1.16373	0.00190071	1	1		Q8IWZ3	Ankyrin repeat and KH domain-containing protein 1	ANKHD1	VSLPLSSPNIKLNLTSPKRGQKREEGWKEVV	LNLT(0.028)S(0.972)PK	ANKHD1	Ankyrin repeat and KH domain-containing protein 1	NIKLNLTSPKRGQKR-p	S1679	-1.02604	0.0129845	-1	-1	-0.983207	0.021503	0	0	FALSE	TRUE	FALSE
Q8NDV7	Trinucleotide repeat-containing gene 6A protein	TNRC6A	WGQTPIKQNTAWDTETSPRGERKTDNGTEAW	QNTAWDTET(0.774)S(0.226)PR	TNRC6A	Trinucleotide repeat-containing gene 6A protein	NTAWDTETSPRGERK-p	T738	1.25948	0.000230216	1	1	1.14739	0.000775146	1	1		Q9H8V3	Protein ECT2	ECT2	DARAGETMYLYEKANTPELKKSVSMLSLNTP	ANT(1)PELK	ECT2	Protein ECT2	YLYEKANTPELKKSV-p	T359	-0.463034	0.0200176	0	0	-0.97786	0.00114332	0	0	FALSE	TRUE	FALSE
P15924	Desmoplakin	DSP	PHTGLLLLSVQKRSMSFQGIRQPVTVTELVD	SMS(1)FQGIR	DSP	Desmoplakin	SVQKRSMSFQGIRQP-p	S2209	1.21451	0.00023113	1	1	1.10076	0.000779324	1	1		Q01804	OTU domain-containing protein 4	OTUD4	STLENITDDKYATVSSPSKSKKLECPSPAEQ	YATVS(0.031)S(0.967)PS(0.002)K	OTUD4	OTU domain-containing protein 4	DKYATVSSPSKSKKL-p	S546	-0.0739323	0.555025	0	0	-0.941656	0.000174405	0	0	FALSE	FALSE	FALSE
P29590	Protein PML	PML	GEAEERVVVISSSEDSDAENSSSRELDDSSS	VVVISSSEDS(0.991)DAENS(0.005)S(0.002)S(0.002)R	PML	Protein PML	VISSSEDSDAENSSS-p	S565	3.11498	0.000600899	1	1	1.08071	0.084239	1	0		Q9ULD9	Zinc finger protein 608	ZNF608	PSTSVSAYDQLKAPASPGAGNPPGTPKGKRE	APAS(1)PGAGNPPGTPK	ZNF608	Zinc finger protein 608	DQLKAPASPGAGNPP-p	S627	-0.981656	0.00159107	0	0	-0.932047	0.00401349	0	0	FALSE	TRUE	FALSE
Q14149	MORC family CW-type zinc finger protein 3	MORC3	TETDAVFLLESINGKSESPDHMVSQYQQALE	S(0.974)ES(0.026)PDHMVSQYQQALEEIER	MORC3	MORC family CW-type zinc finger protein 3	LESINGKSESPDHMV-p	S763	0.860554	0.192171	0	0	1.07926	0.169389	1	0		Q14C86	GTPase-activating protein and VPS9 domain-containing protein 1	GAPVD1	KTLRFSLCSDNLEGISEGPSNRSNSVSSLDL	FSLCS(0.007)DNLEGIS(0.993)EGPSNR	GAPVD1	GTPase-activating protein and VPS9 domain-containing protein 1	SDNLEGISEGPSNRS-p	S576	-1.13542	0.0578376	-1	0	-0.93047	0.130254	0	0	FALSE	FALSE	FALSE
Q6DN90	IQ motif and SEC7 domain-containing protein 1	IQSEC1	KRQSAYERSLGGQQGSPKHGPHSGAPKSLPR	SLGGQQGS(1)PK	IQSEC1	IQ motif and SEC7 domain-containing protein 1	SLGGQQGSPKHGPHS-p	S417	0.734182	0.0214832	0	0	1.03762	0.00713458	1	1		O43426	Synaptojanin-1	SYNJ1	SSSGLGTSPSSSPRTSPCQSPTISEGPVPSL	T(0.166)S(0.774)PCQS(0.06)PTISEGPVPSLPIRPSR	SYNJ1	Synaptojanin-1	PSSSPRTSPCQSPTI-p	S1049	-0.511544	0.417912	0	0	-0.911578	0.172843	0	0	FALSE	FALSE	FALSE
Q03252	Lamin-B2	LMNB2	ATMATPLPGRAGGPATPLSPTRLSRLQEKEE	AGGPAT(1)PLSPTR	LMNB2	Lamin-B2	GRAGGPATPLSPTRL-p	T34	0.670444	0.511969	0	0	1.03163	0.337491	0	0		Q8IWZ3	Ankyrin repeat and KH domain-containing protein 1	ANKHD1	NSLSTSYKTVSLPLSSPNIKLNLTSPKRGQK	TVSLPLS(0.004)S(0.996)PNIK	ANKHD1	Ankyrin repeat and KH domain-containing protein 1	TVSLPLSSPNIKLNL-p	S1670	-1.02184	0.00230831	-1	-1	-0.907981	0.0070651	0	0	FALSE	TRUE	FALSE
Q9Y519	Transmembrane protein 184B	TMEM184B	GPTWRGGAHGLSRSHSLSGARDNEKTLLLSS	S(0.041)HS(0.947)LS(0.012)GAR	TMEM184B	Transmembrane protein 184B	HGLSRSHSLSGARDN-p	S388	1.30061	0.00255171	1	1	1.00006	0.013251	1	1		Q14676	Mediator of DNA damage checkpoint protein 1	MDC1	PISRENLTDLVVDTDTLGESTQPQREGAQVP	ENLTDLVVDT(0.039)DT(0.954)LGES(0.005)T(0.001)QPQR	MDC1	Mediator of DNA damage checkpoint protein 1	DLVVDTDTLGESTQP-p	T654	-0.999648	0.22438	0	0	-0.895366	0.316247	0	0	FALSE	FALSE	FALSE
P49674	Casein kinase I isoform epsilon	CSNK1E	VASTPASRIQPAGNTSPRAISRVDRERKVSM	IQPAGNT(0.042)S(0.958)PR	CSNK1E	Casein kinase I isoform epsilon	IQPAGNTSPRAISRV-p	S363	0.2053	0.0793069	0	0	0.992451	0.000162966	0	0		Q9Y4G8	Rap guanine nucleotide exchange factor 2	RAPGEF2	TLPKNPGDKKPVKSETSPVAPRAGSQQKAQS	S(0.002)ET(0.816)S(0.182)PVAPR	RAPGEF2	Rap guanine nucleotide exchange factor 2	KKPVKSETSPVAPRA-p	T1021	-0.526525	0.00361899	0	0	-0.891572	0.000649168	0	0	FALSE	TRUE	FALSE
Q9BYX4	Interferon-induced helicase C domain-containing protein 1	IFIH1	TMGSDSDEENVAARASPEPELQLRPYQMEVA	AS(0.997)PEPELQLRPY(0.003)QMEVAQPALEGK	IFIH1	Interferon-induced helicase C domain-containing protein 1	ENVAARASPEPELQL-p	S301	3.47694	0.000230216	1	1	0.991328	0.0806785	0	0		O95456	Proteasome assembly chaperone 1	PSMG1	ATFFGEVVKAPCRAGTEDEEEEEEGRRETPE	AGT(1)EDEEEEEEGRR	PSMG1	Proteasome assembly chaperone 1	KAPCRAGTEDEEEEE-p	T18	-1.4515	0.000230216	-1	-1	-0.889002	0.004852	0	0	FALSE	TRUE	FALSE
Q92574	Hamartin	TSC1	TTAEAEPVVPRGGFDSPFYRDSLPGSQRKTH	GGFDS(1)PFYR	TSC1	Hamartin	VPRGGFDSPFYRDSL-p	S505	1.02195	0.048337	1	1	0.983701	0.0685556	0	0		Q9ULD9	Zinc finger protein 608	ZNF608	DGGSDSRSEGMRSKASSPSDIISSKDSVVKG	AS(0.807)S(0.192)PSDIISSK	ZNF608	Zinc finger protein 608	EGMRSKASSPSDIIS-p	S963	-0.994883	0.000230216	0	0	-0.88578	0.000649168	0	0	FALSE	TRUE	FALSE
Q9BYX4	Interferon-induced helicase C domain-containing protein 1	IFIH1	VAARASPEPELQLRPYQMEVAQPALEGKNII	AS(0.055)PEPELQLRPY(0.945)QMEVAQPALEGK	IFIH1	Interferon-induced helicase C domain-containing protein 1	PELQLRPYQMEVAQP-p	Y311	3.62268	0.000704351	1	1	0.982217	0.182434	0	0		Q96GN5	Cell division cycle-associated 7-like protein	CDCA7L	RYQIPKEVADIFNAPSDDEEFVGFRDDVPME	EVADIFNAPS(1)DDEEFVGFR	CDCA7L	Cell division cycle-associated 7-like protein	ADIFNAPSDDEEFVG-p	S21	-1.01479	0.0472935	-1	-1	-0.879713	0.0963808	0	0	FALSE	FALSE	FALSE
Q8NDV7	Trinucleotide repeat-containing gene 6A protein	TNRC6A	PAPAKEEEPTGWEEPSPESIRRKMEIDDGTS	EEEPT(0.002)GWEEPS(0.998)PESIR	TNRC6A	Trinucleotide repeat-containing gene 6A protein	PTGWEEPSPESIRRK-p	S991	1.16142	0.000534807	1	1	0.972208	0.00236105	0	0		O15021	Microtubule-associated serine/threonine-protein kinase 4	MAST4	LSPLARTPSPTPQPTSPQRSPSPLLGHSLGN	TPSPTPQPT(0.078)S(0.922)PQR	MAST4	Microtubule-associated serine/threonine-protein kinase 4	SPTPQPTSPQRSPSP-p	S1391	-0.431868	0.0138319	0	0	-0.878092	0.000851693	0	0	FALSE	TRUE	FALSE
Q8TEY5	Cyclic AMP-responsive element-binding protein 3-like protein 4;Processed cyclic AMP-responsive element-binding protein 3-like protein 4	CREB3L4	DPCHPDSPPAPRATSSPMLYEVVYEAGALER	AT(0.046)S(0.186)S(0.768)PMLYEVVYEAGALER	CREB3L4	Cyclic AMP-responsive element-binding protein 3-like protein 4	PAPRATSSPMLYEVV-p	S109	0.869045	0.0204265	0	0	0.946941	0.0192117	0	0		Q14571	Inositol 1,4,5-trisphosphate receptor type 2	ITPR2	QVKGGEEPIEESNILSPVQDGTKKPQIDSNK	GGEEPIEESNILS(1)PVQDGTK	ITPR2	Inositol 1,4,5-trisphosphate receptor type 2	IEESNILSPVQDGTK-p	S1160	-1.37279	0.0331586	-1	-1	-0.875861	0.169389	0	0	FALSE	FALSE	FALSE
P26358	DNA (cytosine-5)-methyltransferase 1	DNMT1	RRSKSDGEAKPEPSPSPRITRKSTRQTTITS	SDGEAKPEPS(0.007)PS(0.993)PR	DNMT1	DNA (cytosine-5)-methyltransferase 1	AKPEPSPSPRITRKS-p	S154	0.488586	0.0284103	0	0	0.944356	0.00282401	0	0		P16104	Histone H2AX	H2AFX	GGVLPNIQAVLLPKKTSATVGPKAPSGGKKA	T(0.993)S(0.007)ATVGPK	H2AX	Histone H2AX	AVLLPKKTSATVGPK-p	T121	-1.17476	0.00745031	-1	-1	-0.869258	0.0363883	0	0	FALSE	TRUE	FALSE
Q8TC76	Protein FAM110B	FAM110B	SFAESLKVYPTQGRRSPQEGGSHVGRRLLEQ	S(1)PQEGGSHVGR	FAM110B	Protein FAM110B	YPTQGRRSPQEGGSH-p	S173	1.34023	0.192001	0	0	0.935867	0.409196	0	0		O00193	Small acidic protein	SMAP	SPDDSESDSESEKEESAEELQAAEHPDEVED	EES(1)AEELQAAEHPDEVEDPK	SMAP	Small acidic protein	SESEKEESAEELQAA-p	S147	-0.087205	0.892332	0	0	-0.865072	0.133624	0	0	FALSE	FALSE	FALSE
Q8ND56	Protein LSM14 homolog A	LSM14A	QDTRSLKTQLSQGRSSPQLDPLRKSPTMEQA	S(0.023)S(0.977)PQLDPLR	LSM14A	Protein LSM14 homolog A	QLSQGRSSPQLDPLR-p	S183	0.369573	0.24007	0	0	0.928315	0.0166804	0	0		O94880	PHD finger protein 14	PHF14	ELNEDIKVKEEQLKNSAEEEVLSSEKQLIKM	NS(1)AEEEVLSSEK	PHF14	PHD finger protein 14	KEEQLKNSAEEEVLS-p	S84	-0.493831	0.0743364	0	0	-0.860392	0.0116591	0	0	FALSE	FALSE	FALSE
O94915	Protein furry homolog-like	FRYL	EEVLQIRDETPTLEASLDNANSRLPEDTTSV	DETPTLEAS(1)LDNANSR	FRYL	Protein furry homolog-like	ETPTLEASLDNANSR-p	S2553	0.860957	0.144963	0	0	0.914848	0.129785	0	0		Q9P206	Uncharacterized protein KIAA1522	KIAA1522	SGGSTAEASDTLSIRSSGQLSGRSVSLRKLK	S(0.945)S(0.026)GQLS(0.029)GR	NHSL3	NHS-like protein 3	SDTLSIRSSGQLSGR-p	S421	-1.45617	0.0601031	-1	0	-0.855845	0.281316	0	0	FALSE	FALSE	FALSE
Q8TDB6	E3 ubiquitin-protein ligase DTX3L	DTX3L	HETPMDIDSDDSKAASPPLKGSVSSEASELD	AAS(1)PPLK	DTX3L	E3 ubiquitin-protein ligase DTX3L	SDDSKAASPPLKGSV-p	S539	2.31767	0.000648406	1	1	0.907895	0.0603756	0	0		Q14160	Protein scribble homolog	SCRIB	EGRRSEACPCQPDSGSPLPAEEEKRLSAESG	RSEACPCQPDS(0.046)GS(0.954)PLPAEEEK	SCRIB	Protein scribble homolog	PCQPDSGSPLPAEEE-p	S504	-0.106318	0.910562	0	0	-0.843623	0.307927	0	0	FALSE	FALSE	FALSE
Q9Y2K2	Serine/threonine-protein kinase SIK3	SIK3	TERFSPVRRFSDGAASIQAFKAHLEKMGNNS	RFS(0.127)DGAAS(0.873)IQAFK	SIK3	Serine/threonine-protein kinase SIK3	RFSDGAASIQAFKAH-p	S631	0.511897	0.214153	0	0	0.9065	0.0517228	0	0		Q13671	Ras and Rab interactor 1	RIN1	TSPHLGRRRPLLRSMSAAFCSLLAPERQVGR	S(0.03)MS(0.97)AAFCSLLAPER	RIN1	Ras and Rab interactor 1	RPLLRSMSAAFCSLL-p	S351	0.0386801	0.93353	0	0	-0.83701	0.0526168	0	0	FALSE	FALSE	FALSE
O43164	E3 ubiquitin-protein ligase Praja-2	PJA2	VLELDDVPKENSSGSSPLDQVDSSLPSEPIF	ENS(0.007)S(0.026)GS(0.192)S(0.775)PLDQVDSSLPSEPIFEK	PJA2	E3 ubiquitin-protein ligase Praja-2	KENSSGSSPLDQVDS-p	S80	0.883	0.0131179	0	0	0.902277	0.0163095	0	0		Q9C0B5	Palmitoyltransferase ZDHHC5	ZDHHC5	DNGIQGELRRTKSKGSLEITESQSADAEPPP	GS(0.967)LEIT(0.006)ES(0.02)QS(0.007)ADAEPPPPPKPDLSR	ZDHHC5	Palmitoyltransferase ZDHHC5	RRTKSKGSLEITESQ-p	S299	-0.748504	0.142439	0	0	-0.830086	0.129785	0	0	FALSE	FALSE	FALSE
Q6DN90	IQ motif and SEC7 domain-containing protein 1	IQSEC1	SYASGEGLKRSALSSSLRDLSEAGKRGRRSS	SALS(0.009)S(0.087)S(0.903)LR	IQSEC1	IQ motif and SEC7 domain-containing protein 1	KRSALSSSLRDLSEA-p	S925	0.792942	0.0848245	0	0	0.887941	0.0726285	0	0		O43683	Mitotic checkpoint serine/threonine-protein kinase BUB1	BUB1	SCEENMVVPSRDGKFSPIQEKSPKQALSSHM	FS(1)PIQEK	BUB1	Mitotic checkpoint serine/threonine-protein kinase BUB1	PSRDGKFSPIQEKSP-p	S655	-1.06325	0.00069376	-1	-1	-0.826726	0.00526485	0	0	FALSE	TRUE	FALSE
Q8TDB6	E3 ubiquitin-protein ligase DTX3L	DTX3L	FLSEQFLESEQKQQFSPSMTERKPLSQQERD	QQFS(0.774)PS(0.224)MT(0.002)ER	DTX3L	E3 ubiquitin-protein ligase DTX3L	SEQKQQFSPSMTERK-p	S202	2.37869	0.00143908	1	1	0.87987	0.115983	0	0		P49454	Centromere protein F	CENPF	TIRGDLETSNLQDMQSQEISGLKDCEIDAEE	GDLETSNLQDMQS(0.998)QEIS(0.002)GLK	CENPF	Centromere protein F	SNLQDMQSQEISGLK-p	S1255	-1.81201	0.00807638	-1	-1	-0.8174	0.172353	0	0	FALSE	FALSE	FALSE
Q9HCJ0	Trinucleotide repeat-containing gene 6C protein	TNRC6C	VKQKDSSEATGWEEPSPPSIRRKMEIDDGTS	DSSEATGWEEPS(0.998)PPS(0.002)IR	TNRC6C	Trinucleotide repeat-containing gene 6C protein	ATGWEEPSPPSIRRK-p	S924	0.90282	0.000247979	0	0	0.879284	0.000649168	0	0		P07910	Heterogeneous nuclear ribonucleoproteins C1/C2	HNRNPC	EKEQSKQAVEMKNDKSEEEQSSSSVKKDETN	S(1)EEEQSSSSVK	HNRNPC	Heterogeneous nuclear ribonucleoproteins C1/C2	VEMKNDKSEEEQSSS-p	S233	-0.557249	0.115873	0	0	-0.815755	0.041639	0	0	FALSE	FALSE	FALSE
P98175	RNA-binding protein 10	RBM10	SFQPISSLRDDERRESATADAGYAILEKKGA	RES(0.758)AT(0.242)ADAGYAILEK	RBM10	RNA-binding protein 10	RDDERRESATADAGY-p	S687	1.1771	0.00480279	1	1	0.876945	0.0255644	0	0		Q92576	PHD finger protein 3	PHF3	PNRNLRDKVEENSVRSPRKSPRLMAQEQVRS	VEENSVRS(1)PR	PHF3	PHD finger protein 3	VEENSVRSPRKSPRL-p	S125	-0.635367	0.0570891	0	0	-0.811984	0.0299286	0	0	FALSE	FALSE	FALSE
Q9Y5P4	Collagen type IV alpha-3-binding protein	COL4A3BP	VGTHRFVQKPYSRSSSMSSIDLVSASDDVHR	S(0.117)S(0.117)S(0.765)MS(0.001)SIDLVSASDDVHR	CERT1	Ceramide transfer protein	KPYSRSSSMSSIDLV-p	S377	0.32339	0.558404	0	0	0.86301	0.143194	0	0		Q8N5Q1	Protein FAM71E2	FAM71E2	RTQETDVVEMTTQAKSPESPFTVTKKESKDI	S(1)PESPFTVTK	GARIN5B	Golgi-associated RAB2 interactor protein 5B	EMTTQAKSPESPFTV-p	S608	-1.59945	0.0786659	-1	0	-0.811037	0.402401	0	0	FALSE	FALSE	FALSE
Q5JSZ5	Protein PRRC2B	PRRC2B	QAEKEVPWSPSAEKASPQENGPAVHKGSPEF	AS(1)PQENGPAVHK	PRRC2B	Protein PRRC2B	SPSAEKASPQENGPA-p	S563	0.773827	0.193038	0	0	0.85189	0.177774	0	0		Q9Y2U8	Inner nuclear membrane protein Man1	LEMD3	PAAGSKVLLGFSSDESDVEASPRDQAGGGGR	VLLGFSSDES(1)DVEASPR	LEMD3	Inner nuclear membrane protein Man1	LGFSSDESDVEASPR-p	S144	-0.925312	0.0402293	0	0	-0.809093	0.0802162	0	0	FALSE	FALSE	FALSE
P19474	E3 ubiquitin-protein ligase TRIM21	TRIM21	LERSESWNLKDLDITSPELRSVCHVPGLKKM	DLDIT(0.002)S(0.998)PELR	TRIM21	E3 ubiquitin-protein ligase TRIM21	LKDLDITSPELRSVC-p	S266	2.57489	0.000618938	1	1	0.850954	0.101198	0	0		Q9NSI6	Bromodomain and WD repeat-containing protein 1	BRWD1	KRLKSQTKIIPELVGSPTQSTSSRTAYLGTH	IIPELVGS(0.986)PT(0.01)QS(0.002)TSS(0.001)R	BRWD1	Bromodomain and WD repeat-containing protein 1	IIPELVGSPTQSTSS-p	S1475	-0.290542	0.524619	0	0	-0.807971	0.0994406	0	0	FALSE	FALSE	FALSE
O75362	Zinc finger protein 217	ZNF217	ATRQQQSEMFPKTSVSPAPDKTKRPETKLKP	T(0.013)SVS(0.987)PAPDK	ZNF217	Zinc finger protein 217	MFPKTSVSPAPDKTK-p	S848	1.12121	0.000415358	1	1	0.842515	0.00323108	0	0		Q86VM9	Zinc finger CCCH domain-containing protein 18	ZC3H18	__________MDVAESPERDPHSPEDEEQPQ	MDVAES(1)PER	ZC3H18	Zinc finger CCCH domain-containing protein 18	__MDVAESPERDPHS-p	S6	-1.37263	0.035054	-1	-1	-0.807665	0.116959	0	0	FALSE	FALSE	FALSE
Q5JSZ5	Protein PRRC2B	PRRC2B	EGGGRHIISATSLSTSPTELGSRNSSTGDGA	HIISATSLST(0.23)S(0.77)PTELGSR	PRRC2B	Protein PRRC2B	SATSLSTSPTELGSR-p	S226	1.01802	0.0175231	1	1	0.832724	0.0495727	0	0		Q9H6K1	Uncharacterized protein C6orf106	C6orf106	TQPHRKVEGNFNPFASPQKNRQSDENNLKDP	VEGNFNPFAS(1)PQK	ILRUN	Protein ILRUN	GNFNPFASPQKNRQS-p	S215	-0.924124	0.0714978	0	0	-0.80676	0.130173	0	0	FALSE	FALSE	FALSE
Q8NE35	Cytoplasmic polyadenylation element-binding protein 3	CPEB3	QPAQPPQAQPPQQRRSPASPSQAPYAQRSAA	RS(1)PASPSQAPYAQR	CPEB3	Cytoplasmic polyadenylation element-binding protein 3	QPPQQRRSPASPSQA-p	S192	1.06344	0.0018769	1	1	0.824535	0.0105548	0	0		O94916	Nuclear factor of activated T-cells 5	NFAT5	RRDCEESNMDIFDADSAKAPHYVLSQLTTDN	DCEESNMDIFDADS(1)AK	NFAT5	Nuclear factor of activated T-cells 5	MDIFDADSAKAPHYV-p	S229	-0.292368	0.448582	0	0	-0.806269	0.0920819	0	0	FALSE	FALSE	FALSE
Q09666	Neuroblast differentiation-associated protein AHNAK	AHNAK	KGPKVEAPSLDVHMDSPDINIEGPDVKIPKF	VEAPSLDVHMDS(1)PDINIEGPDVK	AHNAK	Neuroblast differentiation-associated protein AHNAK	SLDVHMDSPDINIEG-p	S4960	0.373507	0.587903	0	0	0.823748	0.193216	0	0		Q641Q2	WASH complex subunit FAM21A	FAM21A	NLKPSSETKTQKGLFSDEEDSEDLFSSQSAS	GLFS(0.999)DEEDS(0.001)EDLFSSQSASK	WASHC2A	WASH complex subunit 2A	KTQKGLFSDEEDSED-p	S539	-1.00543	0.062865	-1	0	-0.806143	0.147798	0	0	FALSE	FALSE	FALSE
O75362	Zinc finger protein 217	ZNF217	LHSRVHKKDRRAGAESPTMSVDGRQPGTCSP	RAGAES(1)PTMSVDGR	ZNF217	Zinc finger protein 217	DRRAGAESPTMSVDG-p	S407	1.2371	0.00130985	1	1	0.823539	0.0130412	0	0		P48634	Protein PRRC2A	PRRC2A	PSKEPLKEKLIPGPLSPVARGGSNGGSNVGM	LIPGPLS(1)PVAR	PRRC2A	Protein PRRC2A	KLIPGPLSPVARGGS-p	S1219	-0.949002	0.0188041	0	0	-0.800656	0.0472008	0	0	FALSE	TRUE	FALSE
O95239	Chromosome-associated kinesin KIF4A	KIF4A	FSLTEVRGQVSESEDSITKQIESLETEMEFR	GQVSESEDS(1)ITK	KIF4A	Chromosome-associated kinesin KIF4A	QVSESEDSITKQIES-p	S815	0.614591	0.00446204	0	0	0.82199	0.00216469	0	0		O60279	Sushi domain-containing protein 5	SUSD5	EDSRTEADEDRGQGDSSEEAPKQDRLVSISV	GQGDS(0.992)S(0.008)EEAPK	SUSD5	Sushi domain-containing protein 5	EDRGQGDSSEEAPKQ-p	S240	-0.55961	0.0632225	0	0	-0.797958	0.0216962	0	0	FALSE	FALSE	FALSE
Q13439	Golgin subfamily A member 4	GOLGA4	SLFRSSSKESLVRTSSRESLNRLDLDSSTAS	TSS(1)RESLNR	GOLGA4	Golgin subfamily A member 4	ESLVRTSSRESLNRL-p	S98	0.963494	0.00667678	0	0	0.810719	0.0198517	0	0		P57768	Sorting nexin-16	SNX16	LDVSETEGEQILKVESSALEVDQDVLDEESR	VES(0.825)S(0.175)ALEVDQDVLDEESR	SNX16	Sorting nexin-16	EQILKVESSALEVDQ-p	S298	-0.399262	0.568218	0	0	-0.792017	0.178734	0	0	FALSE	FALSE	FALSE
P52209	6-phosphogluconate dehydrogenase, decarboxylating	PGD	RDLKAKGILFVGSGVSGGEEGARYGPSLMPG	GILFVGS(0.096)GVS(0.904)GGEEGAR	PGD	6-phosphogluconate dehydrogenase, decarboxylating	LFVGSGVSGGEEGAR-p	S129	1.06523	0.116538	1	0	0.789242	0.273832	0	0		Q12834	Cell division cycle protein 20 homolog	CDC20	ASFLLSKENQPENSQTPTKKEHQKAWALNLN	ENQPENSQT(1)PTK	CDC20	Cell division cycle protein 20 homolog	NQPENSQTPTKKEHQ-p	T106	-0.837438	0.0403182	0	0	-0.790591	0.0626135	0	0	FALSE	FALSE	FALSE
Q8ND56	Protein LSM14 homolog A	LSM14A	TQDTRSLKTQLSQGRSSPQLDPLRKSPTMEQ	S(0.988)S(0.012)PQLDPLR	LSM14A	Protein LSM14 homolog A	TQLSQGRSSPQLDPL-p	S182	0.621953	0.000841861	0	0	0.786853	0.000649168	0	0		Q9UBU7	Protein DBF4 homolog A	DBF4	DTPKKKRIKYSVGSLSPVSASVLKKTEQKEK	Y(0.001)S(0.007)VGS(0.063)LS(0.929)PVSASVLK	DBF4	Protein DBF4 homolog A	KYSVGSLSPVSASVL-p	S359	-0.851976	0.153327	0	0	-0.790442	0.211062	0	0	FALSE	FALSE	FALSE
Q8NBJ4	Golgi membrane protein 1	GOLM1	GELGQTPQVQAALSVSQENPEMEGPERDQLV	GFGGAGELGQT(0.001)PQVQAALS(0.222)VS(0.777)QENPEMEGPER	GOLM1	Golgi membrane protein 1	VQAALSVSQENPEME-p	S309	0.765263	0.0133308	0	0	0.779416	0.0169187	0	0		Q15154	Pericentriolar material 1 protein	PCM1	LVNDYEAESGNISQKSDEEDFVKVEDLPLKL	S(1)DEEDFVK	PCM1	Pericentriolar material 1 protein	SGNISQKSDEEDFVK-p	S1958	-0.736838	0.0403182	0	0	-0.785623	0.0412581	0	0	FALSE	TRUE	FALSE
P26358	DNA (cytosine-5)-methyltransferase 1	DNMT1	ADDDEEVDDNIPEMPSPKKMHQGKKKKQNKN	EADDDEEVDDNIPEMPS(1)PKK	DNMT1	DNA (cytosine-5)-methyltransferase 1	DNIPEMPSPKKMHQG-p	S714	0.581505	0.00580385	0	0	0.779383	0.00283904	0	0		P51114	Fragile X mental retardation syndrome-related protein 1	FXR1	RGPNYTSGYGTNSELSNPSETESERKDELSD	GPNYTSGYGT(0.001)NS(0.036)ELS(0.942)NPS(0.021)ET(0.001)ESER	FXR1	RNA-binding protein FXR1	YGTNSELSNPSETES-p	S406	-0.839381	0.0105588	0	0	-0.78401	0.0196969	0	0	FALSE	TRUE	FALSE
Q13233	Mitogen-activated protein kinase kinase kinase 1	MAP3K1	QFHRNCPENKDSDKLSPVFTQSRPLPSSNIH	LS(1)PVFTQSR	MAP3K1	Mitogen-activated protein kinase kinase kinase 1	NKDSDKLSPVFTQSR-p	S1043	0.859937	0.00280469	0	0	0.777156	0.00770063	0	0		Q8TD19	Serine/threonine-protein kinase Nek9	NEK9	SPSPLSAAFSESEKDTLPYEELQGLKVASEA	DT(0.921)LPY(0.079)EELQGLK	NEK9	Serine/threonine-protein kinase Nek9	FSESEKDTLPYEELQ-p	T842	-0.457728	0.676516	0	0	-0.783468	0.45578	0	0	FALSE	FALSE	FALSE
Q7Z5L9	Interferon regulatory factor 2-binding protein 2	IRF2BP2	NGFSKLEEPPELNRQSPNPRRGHAVPPTLVP	LEEPPELNRQS(1)PNPR	IRF2BP2	Interferon regulatory factor 2-binding protein 2	PPELNRQSPNPRRGH-p	S175	0.88869	0.00220157	0	0	0.775549	0.00713458	0	0		O15234	Protein CASC3	CASC3	SVRDPSPEADAPVLGSPEKEEAASEPPAAAP	DPSPEADAPVLGS(1)PEK	CASC3	Protein CASC3	ADAPVLGSPEKEEAA-p	S373	-0.649897	0.222822	0	0	-0.776889	0.173605	0	0	FALSE	FALSE	FALSE
O75362	Zinc finger protein 217	ZNF217	SRVHKKDRRAGAESPTMSVDGRQPGTCSPDL	AGAES(0.222)PT(0.761)MS(0.017)VDGR	ZNF217	Zinc finger protein 217	RAGAESPTMSVDGRQ-p	T409	1.1718	0.000198495	1	1	0.761884	0.00209052	0	0		P11388	DNA topoisomerase 2-alpha	TOP2A	KTSPKLSNKELKPQKSVVSDLEADDVKGSVP	S(1)VVS(1)DLEADDVK	TOP2A	DNA topoisomerase 2-alpha	KELKPQKSVVSDLEA-p	S1374	-0.978501	0.214023	0	0	-0.775999	0.363892	0	0	FALSE	FALSE	FALSE
Q5JSZ5	Protein PRRC2B	PRRC2B	YMALQSKGYPLPHPKSSDTLAMDMRVRNESS	S(0.992)S(0.008)DTLAMDMR	PRRC2B	Protein PRRC2B	YPLPHPKSSDTLAMD-p	S764	0.69877	0.0436832	0	0	0.76061	0.0412581	0	0		Q9GZR7	ATP-dependent RNA helicase DDX24	DDX24	EAGAETRSPGKAEAESDALPDDTVIESEALP	AEAES(0.986)DALPDDT(0.013)VIES(0.001)EALPSDIAAEAR	DDX24	ATP-dependent RNA helicase DDX24	PGKAEAESDALPDDT-p	S295	-0.50881	0.0504854	0	0	-0.773469	0.0127508	0	0	FALSE	FALSE	FALSE
Q9UBP6	tRNA (guanine-N(7)-)-methyltransferase	METTL1	EAPPPQKRYYRQRAHSNPMADHTLRYPVKPE	AHS(1)NPMADHTLR	METTL1	tRNA (guanine-N(7)-)-methyltransferase	YYRQRAHSNPMADHT-p	S27	1.04067	0.00439694	1	1	0.757959	0.0262113	0	0		Q05519	Serine/arginine-rich splicing factor 11	SRSF11	STVDPKLNHVAAGLVSPSLKSDTSSKEIEEA	LNHVAAGLVS(0.996)PS(0.004)LK	SRSF11	Serine/arginine-rich splicing factor 11	HVAAGLVSPSLKSDT-p	S207	-0.611173	0.0752235	0	0	-0.771444	0.0423625	0	0	FALSE	FALSE	FALSE
Q9UHD8	Septin-9	SEPT9	VEIQMPKPAEAPTAPSPAQTLENSEPAPVSQ	PAEAPT(0.002)APS(0.773)PAQT(0.223)LENS(0.001)EPAPVSQLQSR	SEPTIN9	Septin-9	AEAPTAPSPAQTLEN-p	S203	0.121182	0.559841	0	0	0.756634	0.00693795	0	0		O43463	Histone-lysine N-methyltransferase SUV39H1	SUV39H1	STRMDSNFGLAGLPGSPKKRVRIECKCGTES	MDSNFGLAGLPGS(1)PK	SUV39H1	Histone-lysine N-methyltransferase SUV39H1	GLAGLPGSPKKRVRI-p	S391	-0.94025	0.0282495	0	0	-0.768414	0.0754322	0	0	FALSE	FALSE	FALSE
P15924	Desmoplakin	DSP	SKGLPSPYNMSSAPGSRSGSRSGSRSGSRSG	GLPS(0.077)PY(0.002)NMS(0.748)S(0.172)APGS(1)R	DSP	Desmoplakin	NMSSAPGSRSGSRSG-p	S2825	0.802231	0.0056727	0	0	0.756218	0.0112518	0	0		Q5VTR2	E3 ubiquitin-protein ligase BRE1A	RNF20	KTRLRSGSALLQSQSSTEDPKDEPAELKPDS	SGSALLQSQS(0.078)S(0.918)T(0.005)EDPK	RNF20	E3 ubiquitin-protein ligase BRE1A	ALLQSQSSTEDPKDE-p	S525	-0.779955	0.0319761	0	0	-0.763685	0.0456243	0	0	FALSE	TRUE	FALSE
Q13233	Mitogen-activated protein kinase kinase kinase 1	MAP3K1	VPFQSGRITPPRRAPSPDGFSPYSPEETNRR	RAPS(1)PDGFSPYSPEETNR	MAP3K1	Mitogen-activated protein kinase kinase kinase 1	TPPRRAPSPDGFSPY-p	S292	0.803755	0.0025585	0	0	0.755748	0.00693795	0	0		Q13428	Treacle protein	TCOF1	ASGDVKEKKGKGSLGSQGAKDEPEEELQKGM	GS(0.076)LGS(0.924)QGAK	TCOF1	Treacle protein	KGKGSLGSQGAKDEP-p	S1410	-0.330187	0.355428	0	0	-0.760738	0.0583529	0	0	FALSE	FALSE	FALSE
A1L390	Pleckstrin homology domain-containing family G member 3	PLEKHG3	RESESSRSSRRPSGRSPTSTEKRMSFESISS	S(0.996)PT(0.003)STEK	PLEKHG3	Pleckstrin homology domain-containing family G member 3	SRRPSGRSPTSTEKR-p	S488	0.386761	0.418303	0	0	0.746136	0.145583	0	0		Q9NYF8	Bcl-2-associated transcription factor 1	BCLAF1	RAEGEWEDQEALDYFSDKESGKQKFNDSEGD	AEGEWEDQEALDY(0.019)FS(0.981)DK	BCLAF1	Bcl-2-associated transcription factor 1	QEALDYFSDKESGKQ-p	S385	-0.938182	0.197327	0	0	-0.759629	0.3324	0	0	FALSE	FALSE	FALSE
Q9UHD8	Septin-9	SEPT9	LKRSFEVEEVETPNSTPPRRVQTPLLRATVA	SFEVEEVETPNS(0.245)T(0.755)PPR	SEPTIN9	Septin-9	EVETPNSTPPRRVQT-p	T42	0.361769	0.232814	0	0	0.745552	0.0360465	0	0		Q01804	OTU domain-containing protein 4	OTUD4	ANSVDSRVQRPKEESSEDENEVSNILRSGRS	EES(0.027)S(0.973)EDENEVSNILR	OTUD4	OTU domain-containing protein 4	QRPKEESSEDENEVS-p	S1024	-0.0695392	0.810121	0	0	-0.759551	0.0155472	0	0	FALSE	FALSE	FALSE
O60303	Uncharacterized protein KIAA0556	KIAA0556	NVSGKRKNSTNCRKDSLSQLEEYLRLSAVPT	KDS(0.945)LS(0.055)QLEEYLR	KATNIP	Katanin-interacting protein	STNCRKDSLSQLEEY-p	S691	0.870066	0.0018769	0	0	0.74064	0.0070651	0	0		Q96Q45	Transmembrane protein 237	TMEM237	PKKKKPRTKNTPASASLEGLAQTAGRRPSEG	NTPASAS(1)LEGLAQTAGR	TMEM237	Transmembrane protein 237	KNTPASASLEGLAQT-p	S49	-0.635229	0.218822	0	0	-0.757937	0.17111	0	0	FALSE	FALSE	FALSE
O75362	Zinc finger protein 217	ZNF217	CRTKADVTPPPDGSTTHNLEVSPKEKQTETA	ADVTPPPDGS(0.006)T(0.006)T(0.988)HNLEVSPK	ZNF217	Zinc finger protein 217	PPPDGSTTHNLEVSP-p	T656	0.865367	0.0260541	0	0	0.739127	0.0604391	0	0		Q9H6E5	Speckle targeted PIP5K1A-regulated poly(A) polymerase	TUT1	__________MAAVDSDVESLPRGGFRCCLC	AAVDS(1)DVESLPR	TUT1	Speckle targeted PIP5K1A-regulated poly(A) polymerase	__MAAVDSDVESLPR-p	S6	-0.981595	0.0533148	0	0	-0.756406	0.145979	0	0	FALSE	FALSE	FALSE
Q9NRA8	Eukaryotic translation initiation factor 4E transporter	EIF4ENIF1	SNPSRSGSRSSSLGSTPHEELERLAGLEQAI	SSSLGS(0.175)T(0.825)PHEELER	EIF4ENIF1	Eukaryotic translation initiation factor 4E transporter	RSSSLGSTPHEELER-p	T357	0.598257	0.119792	0	0	0.7371	0.0782306	0	0		Q9UJC3	Protein Hook homolog 1	HOOK1	VQQDHLNQTDASATKSYENLAAEIMPVEYRE	S(0.96)Y(0.002)ENLAAEIMPVEY(0.037)R	HOOK1	Protein Hook homolog 1	TDASATKSYENLAAE-p	S450	-0.45143	0.336072	0	0	-0.754637	0.137355	0	0	FALSE	FALSE	FALSE
Q13233	Mitogen-activated protein kinase kinase kinase 1	MAP3K1	EVQASAASPASKGRRSPSPGNSPSGRTVKSE	S(0.995)PS(0.005)PGNSPSGR	MAP3K1	Mitogen-activated protein kinase kinase kinase 1	PASKGRRSPSPGNSP-p	S250	0.858962	0.00296563	0	0	0.736814	0.0103492	0	0		Q14D04	Ventricular zone-expressed PH domain-containing protein homolog 1	VEPH1	RQLENTKAGSGRRKISTEIEFPEKLEETKLI	KIS(0.956)T(0.044)EIEFPEK	VEPH1	Ventricular zone-expressed PH domain-containing protein homolog 1	GSGRRKISTEIEFPE-p	S380	-0.529531	0.0320967	0	0	-0.754434	0.0105618	0	0	FALSE	TRUE	FALSE
Q7Z5L9	Interferon regulatory factor 2-binding protein 2	IRF2BP2	ASKDANQVHSTTRRNSNSPPSPSSMNQRRLG	RNS(1)NS(0.997)PPS(0.002)PSSMNQR	IRF2BP2	Interferon regulatory factor 2-binding protein 2	HSTTRRNSNSPPSPS-p	S455	0.709294	0.0392844	0	0	0.735041	0.0437666	0	0		Q7Z6E9	E3 ubiquitin-protein ligase RBBP6	RBBP6	MIQVPQSKWDKDDFESEEEDVKSTQPISSVG	DDFES(1)EEEDVK	RBBP6	E3 ubiquitin-protein ligase RBBP6	WDKDDFESEEEDVKS-p	S1328	-0.692795	0.0525892	0	0	-0.753337	0.0490828	0	0	FALSE	FALSE	FALSE
Q13523	Serine/threonine-protein kinase PRP4 homolog	PRPF4B	RSLSPKPRDKSRRSRSPLLNDRRSKQSKSPS	S(1)RS(1)PLLNDR	PRP4K	Serine/threonine-protein kinase PRP4 homolog	DKSRRSRSPLLNDRR-p	S368	0.785954	0.0674396	0	0	0.728087	0.106253	0	0		P18583	Protein SON	SON	PLPVKESDQTLAALLSPKESSGGEKEVPPPP	ESDQTLAALLS(1)PK	SON	Protein SON	QTLAALLSPKESSGG-p	S1697	-1.39465	0.0961854	-1	0	-0.749039	0.405186	0	0	FALSE	FALSE	FALSE
Q9HAU0	Pleckstrin homology domain-containing family A member 5	PLEKHA5	HPVTGEAVVTGHRRQSTDLPTGWEEAYTFEG	RQS(0.879)T(0.09)DLPT(0.031)GWEEAYTFEGAR	PLEKHA5	Pleckstrin homology domain-containing family A member 5	VTGHRRQSTDLPTGW-p	S55	1.21023	0.000600899	1	1	0.721995	0.0112518	0	0		Q7Z4V5	Hepatoma-derived growth factor-related protein 2	HDGFRP2	SESSSESEKTSDQDFTPEKKAAVRAPRRGPL	TSDQDFT(1)PEK	HDGFL2	Hepatoma-derived growth factor-related protein 2	KTSDQDFTPEKKAAV-p	T205	-0.219501	0.724344	0	0	-0.746454	0.218983	0	0	FALSE	FALSE	FALSE
Q9Y4B4	Helicase ARIP4	RAD54L2	RHPVLDLRGHKRKLATPPAAQESSRRRSRKG	LAT(1)PPAAQESSR	RAD54L2	Helicase ARIP4	GHKRKLATPPAAQES-p	T1260	0.709988	0.0159738	0	0	0.721169	0.0204122	0	0		Q96IF1	LIM domain-containing protein ajuba	AJUBA	YAQRPAGFGCQESRHSYPPALGSPGALAGAG	HS(0.807)Y(0.191)PPALGS(0.001)PGALAGAGVGAAGPLER	AJUBA	LIM domain-containing protein ajuba	GCQESRHSYPPALGS-p	S230	-0.564619	0.167416	0	0	-0.746306	0.0944668	0	0	FALSE	FALSE	FALSE
Q14703	Membrane-bound transcription factor site-1 protease	MBTPS1	NETAPSNLWKHQKLLSIDLDKVVLPNFRSNR	LLS(1)IDLDK	MBTPS1	Membrane-bound transcription factor site-1 protease	WKHQKLLSIDLDKVV-p	S954	0.63463	0.039969	0	0	0.720964	0.0321085	0	0		Q71RC2	La-related protein 4	LARP4	VSPPSTTKPSRASTASPCNNNINAATAVALQ	AS(0.05)T(0.105)AS(0.845)PCNNNINAATAVALQEPR	LARP4	La-related protein 4	PSRASTASPCNNNIN-p	S597	-0.135933	0.723415	0	0	-0.745692	0.0591859	0	0	FALSE	FALSE	FALSE
O15318	DNA-directed RNA polymerase III subunit RPC7	POLR3G	LKKMEELEKRGDGEKSDEENEEKEGSKEKSK	RGDGEKS(1)DEENEEK	POLR3G	DNA-directed RNA polymerase III subunit RPC7	KRGDGEKSDEENEEK-p	S157	0.735194	0.00460585	0	0	0.715987	0.00843262	0	0		P06748	Nucleophosmin	NPM1	____________MEDSMDMDMSPLRPQNYLF	MEDS(1)MDMDMSPLR	NPM1	Nucleophosmin	____MEDSMDMDMSP-p	S4	-0.45489	0.340371	0	0	-0.744699	0.147851	0	0	FALSE	FALSE	FALSE
P49790	Nuclear pore complex protein Nup153	NUP153	VYADEESSNITDGRITPEPAVSNTEEPSTTS	IT(0.967)PEPAVS(0.01)NT(0.01)EEPS(0.004)T(0.004)T(0.004)S(0.001)T(0.001)ASNYPDVLTR	NUP153	Nuclear pore complex protein Nup153	NITDGRITPEPAVSN-p	T102	0.0556434	0.946519	0	0	0.709426	0.322441	0	0		Q9UIF9	Bromodomain adjacent to zinc finger domain protein 2A	BAZ2A	SPAAGPRYSEEGLSPSKRRRLSMRNHHSDLT	YSEEGLS(0.097)PS(0.903)KR	BAZ2A	Bromodomain adjacent to zinc finger domain protein 2A	SEEGLSPSKRRRLSM-p	S1785	-0.356146	0.326345	0	0	-0.739529	0.066326	0	0	FALSE	FALSE	FALSE
P17096	High mobility group protein HMG-I/HMG-Y	HMGA1	GTALVGSQKEPSEVPTPKRPRGRPKGSKNKG	EPSEVPT(1)PK	HMGA1	High mobility group protein HMG-I/HMG-Y	KEPSEVPTPKRPRGR-p	T53	0.449312	0.265405	0	0	0.706237	0.109983	0	0		Q96IF1	LIM domain-containing protein ajuba	AJUBA	SLPPDFRLEPTAPALSPRSSFASSSASDASK	LEPTAPALS(1)PR	AJUBA	LIM domain-containing protein ajuba	EPTAPALSPRSSFAS-p	S119	-0.556438	0.0258556	0	0	-0.738095	0.0112518	0	0	FALSE	TRUE	FALSE
Q9Y597	BTB/POZ domain-containing protein KCTD3	KCTD3	EVKGATGECNISERKSPGVEIKSLRELDSGL	S(1)PGVEIK	KCTD3	BTB/POZ domain-containing protein KCTD3	CNISERKSPGVEIKS-p	S711	0.81769	0.00131343	0	0	0.705845	0.00527844	0	0		Q7Z3U7	Protein MON2 homolog	MON2	SLAALKSFQEILQIVSPVRDSDKPETPPVVN	SFQEILQIVS(1)PVR	MON2	Protein MON2 homolog	QEILQIVSPVRDSDK-p	S1177	0.23584	0.650031	0	0	-0.737286	0.257089	0	0	FALSE	FALSE	FALSE
A7E2V4	Zinc finger SWIM domain-containing protein 8	ZSWIM8	LGEGVPSSQRGPRRLSAEGGDKALHKMGPGG	RLS(1)AEGGDK	ZSWIM8	Zinc finger SWIM domain-containing protein 8	QRGPRRLSAEGGDKA-p	S567	0.845565	0.00351056	0	0	0.704679	0.0125864	0	0		Q9Y3B9	RRP15-like protein	RRP15	EDEATDTSDSEGSCGSEKDHFYSDDDAIEAD	MVTGAVASVLEDEATDTSDS(0.001)EGS(0.012)CGS(0.987)EK	RRP15	RRP15-like protein	DSEGSCGSEKDHFYS-p	S51	-0.743281	0.150751	0	0	-0.73386	0.179633	0	0	FALSE	FALSE	FALSE
Q5JSZ5	Protein PRRC2B	PRRC2B	VAQSNSSEEEAREAGSPAQEFKYQKSLPPRF	EAGS(1)PAQEFK	PRRC2B	Protein PRRC2B	EEAREAGSPAQEFKY-p	S613	0.556806	0.0026231	0	0	0.703234	0.00190071	0	0		Q15154	Pericentriolar material 1 protein	PCM1	VESDKRVTNDISPESSPGVGRRRTKTPHTFP	RVT(0.001)NDIS(0.77)PES(0.243)S(0.986)PGVGR	PCM1	Pericentriolar material 1 protein	NDISPESSPGVGRRR-p	S69	-0.755806	0.0257367	0	0	-0.731566	0.038925	0	0	FALSE	TRUE	FALSE
O95685	Protein phosphatase 1 regulatory subunit 3D	PPP1R3D	LPSALGSRKLGPRSLSCLSDLDGGVALEPRA	S(0.182)LS(0.818)CLS(0.001)DLDGGVALEPR	PPP1R3D	Protein phosphatase 1 regulatory subunit 3D	KLGPRSLSCLSDLDG-p	S25	0.179504	0.867352	0	0	0.700731	0.627045	0	0		Q8IX90	Spindle and kinetochore-associated protein 3	SKA3	PPQAVNNYKEEPVIVTPPTKQSLVKVLKTPK	EEPVIVT(1)PPTK	SKA3	Spindle and kinetochore-associated protein 3	KEEPVIVTPPTKQSL-p	T190	-1.18515	0.00174311	-1	-1	-0.730372	0.0236357	0	0	FALSE	TRUE	FALSE
Q9ULH0	Kinase D-interacting substrate of 220 kDa	KIDINS220	TYRRRQMQRTITRQMSFDLTKLLVTEDWFSD	QMS(0.858)FDLT(0.142)K	KIDINS220	Kinase D-interacting substrate of 220 kDa	RTITRQMSFDLTKLL-p	S918	0.661975	0.00638036	0	0	0.700628	0.00763386	0	0		Q9UJX2	Cell division cycle protein 23 homolog	CDC23	LPASLSANNTPTRRVSPLNLSSVTP______	RVS(1)PLNLSSVT(1)P	CDC23	Cell division cycle protein 23 homolog	NTPTRRVSPLNLSSV-p	S588	-1.41485	0.0219036	-1	-1	-0.727132	0.216417	0	0	FALSE	FALSE	FALSE
Q9UHI6	Probable ATP-dependent RNA helicase DDX20	DDX20	IQKAHGDHMASSRNNSVSGLSVKSKNNTKQK	NNS(0.794)VS(0.205)GLS(0.001)VK	DDX20	Probable ATP-dependent RNA helicase DDX20	MASSRNNSVSGLSVK-p	S500	1.0025	0.00415187	1	1	0.699375	0.0296248	0	0		P32004	Neural cell adhesion molecule L1	L1CAM	QYSGKKEKEAAGGNDSSGATSPINPAVALE_	EAAGGNDS(0.774)S(0.215)GAT(0.008)S(0.003)PINPAVALE	L1CAM	Neural cell adhesion molecule L1	EAAGGNDSSGATSPI-p	S1243	0.259019	0.488486	0	0	-0.726996	0.072852	0	0	FALSE	FALSE	FALSE
Q96M96	FYVE, RhoGEF and PH domain-containing protein 4	FGD4	ATIPLLGYVVDEMPRSADLPHSFKLTQSKSV	S(1)ADLPHSFK	FGD4	FYVE, RhoGEF and PH domain-containing protein 4	VVDEMPRSADLPHSF-p	S702	0.531728	0.032616	0	0	0.696165	0.0147103	0	0		Q5T8D3	Acyl-CoA-binding domain-containing protein 5	ACBD5	DIQNDIHASSSLNGRSTEEVKPIDENLGQTG	S(0.783)T(0.217)EEVKPIDENLGQTGK	ACBD5	Acyl-CoA-binding domain-containing protein 5	SSSLNGRSTEEVKPI-p	S262	-0.331016	0.0683296	0	0	-0.723977	0.00477578	0	0	FALSE	FALSE	FALSE
Q8ND56	Protein LSM14 homolog A	LSM14A	LSQGRSSPQLDPLRKSPTMEQAVQTASAHLP	S(0.87)PT(0.13)MEQAVQTASAHLPAPAAVGR	LSM14A	Protein LSM14 homolog A	QLDPLRKSPTMEQAV-p	S192	0.353136	0.0949618	0	0	0.695788	0.0102277	0	0		Q96DX7	Tripartite motif-containing protein 44	TRIM44	NESAEPKAEGDEEGPSGASEEEDT_______	AEGDEEGPS(1)GASEEEDT	TRIM44	Tripartite motif-containing protein 44	EGDEEGPSGASEEED-p	S336	-0.597877	0.00280469	0	0	-0.71994	0.00236105	0	0	FALSE	TRUE	FALSE
O15084	Serine/threonine-protein phosphatase 6 regulatory ankyrin repeat subunit A	ANKRD28	SLTFNAINRYTNTSKTVSFEALPIMRNEPSS	T(0.998)VS(0.002)FEALPIMR	ANKRD28	Serine/threonine-protein phosphatase 6 regulatory ankyrin repeat subunit A	RYTNTSKTVSFEALP-p	T1009	0.00194017	0.997772	0	0	0.693912	0.299904	0	0		Q15311	RalA-binding protein 1	RALBP1	RQECETKIAQEIASLSKEDVSKEEMNENEEV	IAQEIAS(0.002)LS(0.998)K	RALBP1	RalA-binding protein 1	AQEIASLSKEDVSKE-p	S463	-0.920822	0.0828707	0	0	-0.711539	0.194376	0	0	FALSE	FALSE	FALSE
O95235	Kinesin-like protein KIF20A	KIF20A	FPSLHSFIKEHSLQVSPSLEKGAKADTGLDD	EHSLQVS(0.998)PS(0.002)LEK	KIF20A	Kinesin-like protein KIF20A	KEHSLQVSPSLEKGA-p	S532	0.149941	0.420371	0	0	0.692204	0.00693795	0	0		Q9NYA4	Myotubularin-related protein 4	MTMR4	QEFSGRSLDRLPKTRSMDDLLSACDTSSPLT	T(0.165)RS(0.835)MDDLLSACDTSSPLTR	MTMR4	Myotubularin-related protein 4	DRLPKTRSMDDLLSA-p	S610	-0.207027	0.585004	0	0	-0.708092	0.0795866	0	0	FALSE	FALSE	FALSE
Q9P1Y5	Calmodulin-regulated spectrin-associated protein 3	CAMSAP3	AHNNLGVKRPTSRAPSPSGLMSPSRLPGSRE	APS(0.984)PS(0.016)GLMSPSR	CAMSAP3	Calmodulin-regulated spectrin-associated protein 3	RPTSRAPSPSGLMSP-p	S1074	1.07814	0.0018769	1	1	0.691502	0.0218992	0	0		P11388	DNA topoisomerase 2-alpha	TOP2A	FDEKTDDEDFVPSDASPPKTKTSPKLSNKEL	TDDEDFVPS(1)DAS(1)PPK	TOP2A	DNA topoisomerase 2-alpha	DFVPSDASPPKTKTS-p	S1354	-0.988839	0.00372237	0	0	-0.706002	0.0250436	0	0	FALSE	TRUE	FALSE
O60503	Adenylate cyclase type 9	ADCY9	SLGSDSSTQAKDAHLSPKRPWKEPVKAEERG	DAHLS(1)PK	ADCY9	Adenylate cyclase type 9	QAKDAHLSPKRPWKE-p	S1307	0.454022	0.026303	0	0	0.690404	0.00693795	0	0		Q9HCS7	Pre-mRNA-splicing factor SYF1	XAB2	EVRLEQQSVPAAVFGSLKED___________	LEQQSVPAAVFGS(1)LKED	XAB2	Pre-mRNA-splicing factor SYF1	VPAAVFGSLKED___-p	S851	-1.41004	0.0578418	-1	0	-0.705584	0.356013	0	0	FALSE	FALSE	FALSE
Q5T2T1	MAGUK p55 subfamily member 7	MPP7	QHYGVTVPHTTRARRSQESDGVEYIFISKHL	S(0.762)QES(0.238)DGVEYIFISK	MPP7	MAGUK p55 subfamily member 7	HTTRARRSQESDGVE-p	S409	0.473581	0.236391	0	0	0.684968	0.118663	0	0		P06400	Retinoblastoma-associated protein	RB1	ISPLKSPYKISEGLPTPTKMTPRSRILVSIG	ISEGLPT(0.989)PT(0.011)K	RB1	Retinoblastoma-associated protein	KISEGLPTPTKMTPR-p	T821	-0.691228	0.0403182	0	0	-0.703484	0.0483443	0	0	FALSE	TRUE	FALSE
Q9HBH9	MAP kinase-interacting serine/threonine-protein kinase 2	MKNK2	SPPSQSKLAQRRQRASLSSAPVVLVGDHA__	AS(0.979)LS(0.018)S(0.003)APVVLVGDHA	MKNK2	MAP kinase-interacting serine/threonine-protein kinase 2	AQRRQRASLSSAPVV-p	S452	1.0195	0.18412	0	0	0.681253	0.422387	0	0		Q13610	Periodic tryptophan protein 1 homolog	PWP1	RPREPLEDGDPEDDRTLDDDELAEYDLDKYD	EPLEDGDPEDDRT(0.999)LDDDELAEY(0.001)DLDK	PWP1	Periodic tryptophan protein 1 homolog	GDPEDDRTLDDDELA-p	T86	-0.574631	0.0952669	0	0	-0.7034	0.0608859	0	0	FALSE	FALSE	FALSE
Q8N370	Large neutral amino acids transporter small subunit 4	SLC43A2	GKQFYKQVTTVGRRLSVGSSMRSAKEQVALQ	RLS(0.992)VGS(0.008)SMR	SLC43A2	Large neutral amino acids transporter small subunit 4	TTVGRRLSVGSSMRS-p	S274	1.17256	0.000198495	1	1	0.680295	0.00347295	0	0		Q9NZB2	Constitutive coactivator of PPAR-gamma-like protein 1	FAM120A	VIIKEWAAYKGKSPQTPELVEALAFREWTCP	S(0.099)PQT(0.901)PELVEALAFR	FAM120A	Constitutive coactivator of PPAR-gamma-like protein 1	YKGKSPQTPELVEAL-p	T655	0.330393	0.518366	0	0	-0.702743	0.186037	0	0	FALSE	FALSE	FALSE
Q09666	Neuroblast differentiation-associated protein AHNAK	AHNAK	YEVTGSDDETGKLQGSGVSLASKKSRLSSSS	LQGS(0.999)GVS(0.001)LASK	AHNAK	Neuroblast differentiation-associated protein AHNAK	ETGKLQGSGVSLASK-p	S5851	0.458839	0.0367298	0	0	0.678954	0.0103492	0	0		P78316	Nucleolar protein 14	NOP14	SLADIEKHNDIVDSDSDAEDRGTLSAELTAA	HNDIVDS(1)DS(1)DAEDR	NOP14	Nucleolar protein 14	NDIVDSDSDAEDRGT-p	S148	-0.100476	0.774476	0	0	-0.702551	0.0498838	0	0	FALSE	FALSE	FALSE
A3KN83	Protein strawberry notch homolog 1	SBNO1	PSKDQVQLKDLLKNNSLNELMKLKPPANIAQ	NNS(1)LNELMK	SBNO1	Protein strawberry notch homolog 1	KDLLKNNSLNELMKL-p	S162	0.221004	0.549149	0	0	0.676363	0.0850894	0	0		Q12834	Cell division cycle protein 20 homolog	CDC20	RTPGRTPGKSSSKVQTTPSKPGGDRYIPHRS	VQT(0.931)T(0.069)PSKPGGDR	CDC20	Cell division cycle protein 20 homolog	KSSSKVQTTPSKPGG-p	T69	-0.845812	0.00456698	0	0	-0.70227	0.0154743	0	0	FALSE	TRUE	FALSE
Q13459	Unconventional myosin-IXb	MYO9B	SLDLSDRHRATGAALTPTEERRTSFSTSDVS	AT(0.001)GAALT(0.983)PT(0.016)EER	MYO9B	Unconventional myosin-IXb	RATGAALTPTEERRT-p	T1346	0.710585	0.00299787	0	0	0.67504	0.0070651	0	0		P11137	Microtubule-associated protein 2	MAP2	YKKAELAKKTEVQAHSPSRKFILKPAIKYTR	TEVQAHS(0.999)PS(0.001)R	MAP2	Microtubule-associated protein 2	KTEVQAHSPSRKFIL-p	S1480	-0.60985	0.0131569	0	0	-0.701155	0.010591	0	0	FALSE	TRUE	FALSE
Q96RR4	Calcium/calmodulin-dependent protein kinase kinase 2	CAMKK2	SLATVILVKTMIRKRSFGNPFEGSRREERSL	S(1)FGNPFEGSR	CAMKK2	Calcium/calmodulin-dependent protein kinase kinase 2	KTMIRKRSFGNPFEG-p	S495	0.805845	0.00725715	0	0	0.672737	0.0219077	0	0		Q9Y6M7	Sodium bicarbonate cotransporter 3	SLC4A7	KALKYSPDKPVSVKISFEDEPRKKYVDAETS	IS(1)FEDEPR	SLC4A7	Sodium bicarbonate cotransporter 3	KPVSVKISFEDEPRK-p	S1198	0.199641	0.142638	0	0	-0.701096	0.00168365	0	0	FALSE	FALSE	FALSE
Q96EB6	NAD-dependent protein deacetylase sirtuin-1;SirtT1 75 kDa fragment	SIRT1	__MADEAALALQPGGSPSAAGADREAASSPA	ADEAALALQPGGS(0.974)PS(0.026)AAGADR	SIRT1	NAD-dependent protein deacetylase sirtuin-1	LALQPGGSPSAAGAD-p	S14	0.660977	0.364771	0	0	0.672395	0.48213	0	0		P07355	Annexin A2	ANXA2	ALAKGRRAEDGSVIDYELIDQDARDLYDAGV	AEDGS(0.009)VIDY(0.991)ELIDQDAR	ANXA2	Annexin A2	EDGSVIDYELIDQDA-p	Y188	0.00204769	0.996784	0	0	-0.700511	0.172025	0	0	FALSE	FALSE	FALSE
P35251	Replication factor C subunit 1	RFC1	TPKKTKSSPAKKESVSPEDSEKKRTNYQAYR	ES(0.039)VS(0.961)PEDSEK	RFC1	Replication factor C subunit 1	PAKKESVSPEDSEKK-p	S368	0.169752	0.525683	0	0	0.672062	0.0295135	0	0		P54274	Telomeric repeat-binding factor 1	TERF1	_____MAEDVSSAAPSPRGCADGRDADPTEE	AEDVS(0.001)S(0.001)AAPS(0.999)PR	TERF1	Telomeric repeat-binding factor 1	DVSSAAPSPRGCADG-p	S11	-0.167757	0.832946	0	0	-0.698703	0.395224	0	0	FALSE	FALSE	FALSE
Q13523	Serine/threonine-protein kinase PRP4 homolog	PRPF4B	KRRSLSPKPRDKSRRSRSPLLNDRRSKQSKS	S(1)RS(1)PLLNDR	PRP4K	Serine/threonine-protein kinase PRP4 homolog	PRDKSRRSRSPLLND-p	S366	0.736276	0.051679	0	0	0.6713	0.0876514	0	0		O14686	Histone-lysine N-methyltransferase 2D	KMT2D	GVEHMECEIKLEGPVSPDVEPGKEETEESKK	LEGPVS(1)PDVEPGK	KMT2D	Histone-lysine N-methyltransferase 2D	IKLEGPVSPDVEPGK-p	S1671	-0.658507	0.0641076	0	0	-0.697515	0.0653354	0	0	FALSE	FALSE	FALSE
Q9Y6G9	Cytoplasmic dynein 1 light intermediate chain 1	DYNC1LI1	PRTPNRSVSSNVASVSPIPAGSKKIDPNMKA	SVSSNVAS(0.009)VS(0.991)PIPAGSK	DYNC1LI1	Cytoplasmic dynein 1 light intermediate chain 1	SSNVASVSPIPAGSK-p	S421	0.0430293	0.864959	0	0	0.67007	0.0132375	0	0		Q13427	Peptidyl-prolyl cis-trans isomerase G	PPIG	ENDHVHEKNKKFDHESSPGTDEDKSG_____	FDHES(0.981)S(0.019)PGTDEDK	PPIG	Peptidyl-prolyl cis-trans isomerase G	NKKFDHESSPGTDED-p	S744	-0.61657	0.21876	0	0	-0.69561	0.19398	0	0	FALSE	FALSE	FALSE
O43823	A-kinase anchor protein 8	AKAP8	EPDTKLARVDSEGDFSENDDAAGDFRSGDEE	VDS(1)EGDFS(1)ENDDAAGDFR	AKAP8	A-kinase anchor protein 8	VDSEGDFSENDDAAG-p	S328	0.662963	0.00616857	0	0	0.668474	0.00938135	0	0		Q8N6N3	UPF0690 protein C1orf52	C1orf52	AKKARLLPEGEETLESDDEKDEHTSKKRKVE	LLPEGEETLES(1)DDEK	C1orf52	UPF0690 protein C1orf52	EGEETLESDDEKDEH-p	S158	-0.63178	0.0630188	0	0	-0.694143	0.0577816	0	0	FALSE	FALSE	FALSE
Q9UPX8	SH3 and multiple ankyrin repeat domains protein 2	SHANK2	GAVRDREKRLEARRNSPAFLSTDLGDEDVGL	RNS(0.858)PAFLS(0.071)T(0.071)DLGDEDVGLGPPAPR	SHANK2	SH3 and multiple ankyrin repeat domains protein 2	RLEARRNSPAFLSTD-p	S1099	0.997927	0.00267188	0	0	0.667151	0.0253427	0	0		P51114	Fragile X mental retardation syndrome-related protein 1	FXR1	PSETESERKDELSDWSLAGEDDRDSRHQRDS	DELS(0.018)DWS(0.982)LAGEDDR	FXR1	RNA-binding protein FXR1	KDELSDWSLAGEDDR-p	S423	-1.04653	0.333045	0	0	-0.692117	0.578692	0	0	FALSE	FALSE	FALSE
O43395	U4/U6 small nuclear ribonucleoprotein Prp3	PRPF3	EVEEEPEVIPGPPSESPGMLTKLQIKQMMEA	FEEVEEEPEVIPGPPS(0.212)ES(0.775)PGMLT(0.013)K	PRPF3	U4/U6 small nuclear ribonucleoprotein Prp3	IPGPPSESPGMLTKL-p	S133	0.0620843	0.951802	0	0	0.664314	0.484581	0	0		Q9P1Y5	Calmodulin-regulated spectrin-associated protein 3	CAMSAP3	VFTFRHPLLSSGGPQSPLRGSTGSLKSSPSM	HPLLSS(0.001)GGPQS(0.999)PLR	CAMSAP3	Calmodulin-regulated spectrin-associated protein 3	LSSGGPQSPLRGSTG-p	S368	-0.688911	0.440763	0	0	-0.689794	0.507702	0	0	FALSE	FALSE	FALSE
O43768	Alpha-endosulfine	ENSA	GDHIPTPQDLPQRKSSLVTSKLAGGQVE___	KS(0.036)S(0.94)LVT(0.023)SK	ENSA	Alpha-endosulfine	DLPQRKSSLVTSKLA-p	S109	0.546376	0.345672	0	0	0.663654	0.286234	0	0		O95251	Histone acetyltransferase KAT7	KAT7	QTRSSGSETEQVVDFSDRETKNTADHDESPP	SSGSETEQVVDFS(1)DR	KAT7	Histone acetyltransferase KAT7	TEQVVDFSDRETKNT-p	S111	-0.13895	0.805629	0	0	-0.688654	0.195958	0	0	FALSE	FALSE	FALSE
Q5TH69	Brefeldin A-inhibited guanine nucleotide-exchange protein 3	ARFGEF3	RPQHLMDQGQMRHSFSAGPELLRQDKRPRSG	HS(0.009)FS(0.991)AGPELLR	ARFGEF3	Brefeldin A-inhibited guanine nucleotide-exchange protein 3	GQMRHSFSAGPELLR-p	S2081	0.264535	0.851395	0	0	0.661216	0.634797	0	0		P49916	DNA ligase 3	LIG3	KKAVVQAKLTTTGQVTSPVKGASFVTSTNPR	LTTTGQVT(0.809)S(0.191)PVK	LIG3	DNA ligase 3	LTTTGQVTSPVKGAS-p	T209	-0.493505	0.0947359	0	0	-0.686512	0.039175	0	0	FALSE	FALSE	FALSE
Q13009	T-lymphoma invasion and metastasis-inducing protein 1	TIAM1	TRASPRQLSTCQRANSLGDLYAQKNSGVTAN	ANS(1)LGDLYAQK	TIAM1	Rho guanine nucleotide exchange factor TIAM1	STCQRANSLGDLYAQ-p	S231	0.489765	0.0663881	0	0	0.659585	0.0292812	0	0		Q7Z4V5	Hepatoma-derived growth factor-related protein 2	HDGFRP2	PSEEENSESSSESEKTSDQDFTPEKKAAVRA	T(0.987)S(0.013)DQDFTPEK	HDGFL2	Hepatoma-derived growth factor-related protein 2	SSSESEKTSDQDFTP-p	T199	-0.17708	0.768204	0	0	-0.682414	0.243181	0	0	FALSE	FALSE	FALSE
O95359	Transforming acidic coiled-coil-containing protein 2	TACC2	LASETKTESAKTEGPSPALLEETPLEPAVGP	T(0.191)EGPS(0.809)PALLEETPLEPAVGPK	TACC2	Transforming acidic coiled-coil-containing protein 2	SAKTEGPSPALLEET-p	S2184	0.417491	0.0993261	0	0	0.657667	0.0260523	0	0		P46937	Transcriptional coactivator YAP1	YAP1	SQSAPVKQPPPLAPQSPQGGVMGGSNSNQQQ	QPPPLAPQS(0.982)PQGGVMGGS(0.016)NS(0.002)NQQQQMR	YAP1	Transcriptional coactivator YAP1	PPPLAPQSPQGGVMG-p	S289	0.0183867	0.933785	0	0	-0.680974	0.00693795	0	0	FALSE	FALSE	FALSE
Q7Z5L9	Interferon regulatory factor 2-binding protein 2	IRF2BP2	MTPTSSFVSPPPPTASPHSNRTTPPEAAQNG	IPMTPTSSFVSPPPPT(0.025)AS(0.893)PHS(0.082)NR	IRF2BP2	Interferon regulatory factor 2-binding protein 2	SPPPPTASPHSNRTT-p	S406	0.642033	0.00885047	0	0	0.651052	0.0121225	0	0		Q14160	Protein scribble homolog	SCRIB	WAPRAQKEEEEEEEGSPQEEEEEEEEENRAE	EEEEEEEGS(1)PQEEEEEEEEENR	SCRIB	Protein scribble homolog	EEEEEEGSPQEEEEE-p	S668	-0.452668	0.618282	0	0	-0.679577	0.485507	0	0	FALSE	FALSE	FALSE
Q13009	T-lymphoma invasion and metastasis-inducing protein 1	TIAM1	RQLSTCQRANSLGDLYAQKNSGVTANGGPGS	ANSLGDLY(1)AQK	TIAM1	Rho guanine nucleotide exchange factor TIAM1	ANSLGDLYAQKNSGV-p	Y236	0.360362	0.0822111	0	0	0.649367	0.0115976	0	0		P25054	Adenomatous polyposis coli protein	APC	KRDSKTDSTESSGTQSPKRHSGSYLVTSV__	TDSTESSGT(0.001)QS(0.999)PK	APC	Adenomatous polyposis coli protein	TESSGTQSPKRHSGS-p	S2830	-0.365737	0.100163	0	0	-0.679352	0.0132214	0	0	FALSE	FALSE	FALSE
Q9BZJ8	Probable G-protein coupled receptor 61	GPR61	QHGPLPTWMETPRQRSESLSSRSTMVTSSGA	S(0.997)ES(0.003)LSSR	GPR61	G-protein coupled receptor 61	METPRQRSESLSSRS-p	S256	0.363003	0.377698	0	0	0.646159	0.144817	0	0		Q7Z4V5	Hepatoma-derived growth factor-related protein 2	HDGFRP2	KKKAPSASDSDSKADSDGAKPEPVAMARSAS	ADS(1)DGAKPEPVAMAR	HDGFL2	Hepatoma-derived growth factor-related protein 2	DSDSKADSDGAKPEP-p	S240	-0.486327	0.0958383	0	0	-0.678652	0.0393426	0	0	FALSE	FALSE	FALSE
O00443	Phosphatidylinositol 4-phosphate 3-kinase C2 domain-containing subunit alpha	PIK3C2A	TDLEITDSKVSNLQVSPKSEDISKFDWLDLD	VSNLQVS(1)PK	PIK3C2A	Phosphatidylinositol 4-phosphate 3-kinase C2 domain-containing subunit alpha	KVSNLQVSPKSEDIS-p	S259	0.420209	0.0126885	0	0	0.644199	0.00313755	0	0		Q8N4A0	Polypeptide N-acetylgalactosaminyltransferase 4	GALNT4	SAGAGRARELGSRRLSDLQKNTEDLSRPLYK	RLS(1)DLQK	GALNT4	Polypeptide N-acetylgalactosaminyltransferase 4	ELGSRRLSDLQKNTE-p	S50	-0.0686361	0.742725	0	0	-0.676669	0.00786935	0	0	FALSE	FALSE	FALSE
Q5JSZ5	Protein PRRC2B	PRRC2B	SSDFSERRERREGPGSEPDSQVDGGLSGASL	REGPGS(0.975)EPDS(0.025)QVDGGLSGASLGEK	PRRC2B	Protein PRRC2B	ERREGPGSEPDSQVD-p	S1395	0.405476	0.0309857	0	0	0.64	0.00693795	0	0		O75151	Lysine-specific demethylase PHF2	PHF2	DACFKDSDYVYPSLESDEDNPIFKSRSKKRK	DSDYVYPS(0.009)LES(0.991)DEDNPIFK	PHF2	Lysine-specific demethylase PHF2	YVYPSLESDEDNPIF-p	S882	-0.159639	0.652897	0	0	-0.674673	0.0705946	0	0	FALSE	FALSE	FALSE
Q13439	Golgin subfamily A member 4	GOLGA4	QALAPAQASSNSSTPTRMRSRTSSFTEQLDE	ISEEQQQLQQALAPAQAS(0.009)S(0.036)NS(0.019)S(0.045)T(0.066)PT(0.825)R	GOLGA4	Golgin subfamily A member 4	SSNSSTPTRMRSRTS-p	T33	0.123797	0.673066	0	0	0.63999	0.0435343	0	0		Q96GN5	Cell division cycle-associated 7-like protein	CDCA7L	VVESDLSDDGKASLVSEEEEDEEEDKATPRR	AS(0.016)LVS(0.984)EEEEDEEEDK	CDCA7L	Cell division cycle-associated 7-like protein	DGKASLVSEEEEDEE-p	S117	-1.0032	0.000678171	-1	-1	-0.666446	0.00843262	0	0	FALSE	TRUE	FALSE
Q96CW6	Probable RNA polymerase II nuclear localization protein SLC7A6OS	SLC7A6OS	DVQKEFGYDSPHDLDSD______________	EFGYDSPHDLDS(1)D	SLC7A6OS	Probable RNA polymerase II nuclear localization protein SLC7A6OS	DSPHDLDSD______-p	S308	0.429521	0.210588	0	0	0.639406	0.090646	0	0		Q8NCV1	Adenosine deaminase domain-containing protein 2	ADAD2	YLLALKTYEAAKAGPYQEARRQLSLLLDQQG	AGPY(1)QEARR	ADAD2	Adenosine deaminase domain-containing protein 2	EAAKAGPYQEARRQL-p	Y553	-1.03225	0.216917	0	0	-0.664293	0.505385	0	0	FALSE	FALSE	FALSE
P23528	Cofilin-1	CFL1	_____________MASGVAVSDGVIKVFNDM	AS(1)GVAVSDGVIK	CFL1	Cofilin-1	_____MASGVAVSDG-p	S3	0.155543	0.77382	0	0	0.638772	0.220573	0	0		Q8NA72	Centrosomal protein POC5	POC5	HISSHSKTDESSPVLSPRKPSHPVMDFFSSH	TDESSPVLS(1)PR	POC5	Centrosomal protein POC5	DESSPVLSPRKPSHP-p	S109	-0.799618	0.0113979	0	0	-0.662156	0.0338685	0	0	FALSE	TRUE	FALSE
Q13439	Golgin subfamily A member 4	GOLGA4	SSNSSTPTRMRSRTSSFTEQLDEGTPNRESG	T(0.094)S(0.094)S(0.803)FT(0.008)EQLDEGTPNR	GOLGA4	Golgin subfamily A member 4	RMRSRTSSFTEQLDE-p	S41	0.470095	0.200896	0	0	0.638175	0.111992	0	0		Q8NEZ4	Histone-lysine N-methyltransferase 2C	KMT2C	KHSPQKKSTVTNEVKTEVLSPNSKVESKCET	T(0.995)EVLS(0.005)PNSK	KMT2C	Histone-lysine N-methyltransferase 2C	TVTNEVKTEVLSPNS-p	T2824	-0.595145	0.0875889	0	0	-0.658902	0.0776758	0	0	FALSE	FALSE	FALSE
Q14135	Transcription cofactor vestigial-like protein 4	VGLL4	GDTWLQIKAAKDGASSSPESASRRGQPASPS	DGAS(0.004)S(0.802)S(0.194)PESASR	VGLL4	Transcription cofactor vestigial-like protein 4	AAKDGASSSPESASR-p	S261	0.291954	0.0968412	0	0	0.637229	0.00698306	0	0		P23588	Eukaryotic translation initiation factor 4B	EIF4B	STTSSRNARRRESEKSLENETLNKEEDCHSP	S(1)LENETLNK	EIF4B	Eukaryotic translation initiation factor 4B	RRRESEKSLENETLN-p	S445	-0.662401	0.174346	0	0	-0.655862	0.204716	0	0	FALSE	FALSE	FALSE
P46100	Transcriptional regulator ATRX	ATRX	SKKKRQTQSESSNYDSELEKEIKSMSKIGAA	QTQSESSNY(0.001)DS(0.999)ELEK	ATRX	Transcriptional regulator ATRX	SESSNYDSELEKEIK-p	S819	0.472581	0.354713	0	0	0.635038	0.244842	0	0		P42166	Lamina-associated polypeptide 2, isoform alpha;Thymopoietin;Thymopentin	TMPO	SKRKALEESESSQLISPPLAQAIRDYVNSLL	ALEESESSQLIS(1)PPLAQAIR	TMPO	Lamina-associated polypeptide 2, isoform alpha	SESSQLISPPLAQAI-p	S370	-0.189477	0.796488	0	0	-0.655585	0.355113	0	0	FALSE	FALSE	FALSE
Q8ND56	Protein LSM14 homolog A	LSM14A	TASAHLPAPAAVGRRSPVSTRPLPSASQKAG	S(0.993)PVS(0.004)T(0.004)RPLPSASQK	LSM14A	Protein LSM14 homolog A	PAAVGRRSPVSTRPL-p	S216	0.567159	0.00580385	0	0	0.634512	0.00693795	0	0		Q9UPS8	Ankyrin repeat domain-containing protein 26	ANKRD26	KSTEKEKRTSKESVNSPVFGKASLLTGGLLQ	ESVNS(1)PVFGK	ANKRD26	Ankyrin repeat domain-containing protein 26	TSKESVNSPVFGKAS-p	S631	-0.366002	0.0113454	0	0	-0.654325	0.00142925	0	0	FALSE	TRUE	FALSE
Q15303	Receptor tyrosine-protein kinase erbB-4;ERBB4 intracellular domain	ERBB4	RALRRFLETELVEPLTPSGTAPNQAQLRILK	FLET(0.017)ELVEPLT(0.959)PS(0.013)GT(0.011)APNQAQLR	ERBB4	Receptor tyrosine-protein kinase erbB-4	TELVEPLTPSGTAPN-p	T699	-0.321205	0.755941	0	0	0.634163	0.523073	0	0		Q9H1C4	Protein unc-93 homolog B1	UNC93B1	KVRGYRYLEEDNSDESDAEGEHGDGAEEEAP	Y(0.001)LEEDNS(0.999)DES(0.999)DAEGEHGDGAEEEAPPAGPR	UNC93B1	Protein unc-93 homolog B1	EEDNSDESDAEGEHG-p	S550	0.489025	0.214023	0	0	-0.65413	0.137063	0	0	FALSE	FALSE	FALSE
Q8IWW6	Rho GTPase-activating protein 12	ARHGAP12	LDLTHNNGKFNNDSHSPKVSSQNRTRSFGHF	FNNDS(0.006)HS(0.994)PK	ARHGAP12	Rho GTPase-activating protein 12	KFNNDSHSPKVSSQN-p	S165	0.372682	0.0963769	0	0	0.632411	0.0179058	0	0		Q12955	Ankyrin-3	ANK3	HKMNVPETMNEVLDMSDDEVRKANAPEMLSD	MNVPETMNEVLDMS(1)DDEVR	ANK3	Ankyrin-3	MNEVLDMSDDEVRKA-p	S847	-0.0932326	0.897065	0	0	-0.6512	0.366382	0	0	FALSE	FALSE	FALSE
Q9H0K1	Serine/threonine-protein kinase SIK2	SIK2	SFPVEQRLDGRQRRPSTIAEQTVAKAQTVGL	RPS(0.779)T(0.221)IAEQTVAK	SIK2	Serine/threonine-protein kinase SIK2	DGRQRRPSTIAEQTV-p	S358	0.746367	0.0786659	0	0	0.630779	0.153252	0	0		Q5T8D3	Acyl-CoA-binding domain-containing protein 5	ACBD5	VGSGGDGERWGSDRGSRGSLNEQIALVLMRL	WGSDRGS(1)R	ACBD5	Acyl-CoA-binding domain-containing protein 5	RWGSDRGSRGSLNEQ-p	S441	0.329392	0.10039	0	0	-0.651072	0.0105548	0	0	FALSE	FALSE	FALSE
P49736	DNA replication licensing factor MCM2	MCM2	____MAESSESFTMASSPAQRRRGNDPLTSS	AESSESFT(0.008)MAS(0.88)S(0.111)PAQR	MCM2	DNA replication licensing factor MCM2	SESFTMASSPAQRRR-p	S12	0.432243	0.604577	0	0	0.630109	0.48213	0	0		P49757	Protein numb homolog	NUMB	AASPGLFQAGHRRTPSEADRWLEEVSKSVRA	RT(0.001)PS(0.999)EADR	NUMB	Protein numb homolog	AGHRRTPSEADRWLE-p	S438	-0.20211	0.415782	0	0	-0.649498	0.0268989	0	0	FALSE	FALSE	FALSE
O95359	Transforming acidic coiled-coil-containing protein 2	TACC2	SQLERSRQELASGLPSPAATQELPVERAAAF	QELAS(0.001)GLPS(0.994)PAAT(0.005)QELPVER	TACC2	Transforming acidic coiled-coil-containing protein 2	ELASGLPSPAATQEL-p	S1562	0.133518	0.706318	0	0	0.628977	0.0822955	0	0		Q9H307	Pinin	PNN	GGGRGRGSLLLRRGFSDSGGGPPAKQRDLEG	RGFS(0.94)DS(0.06)GGGPPAK	PNN	Pinin	LLLRRGFSDSGGGPP-p	S66	-0.712002	0.117453	0	0	-0.648383	0.174366	0	0	FALSE	FALSE	FALSE
O15018	PDZ domain-containing protein 2;Processed PDZ domain-containing protein 2	PDZD2	PSTSTHKEPGKPRANSLVTLGSHRASGLFHK	ANS(1)LVTLGSHR	PDZD2	PDZ domain-containing protein 2	PGKPRANSLVTLGSH-p	S920	1.13866	0.00597354	1	1	0.628784	0.0856032	0	0		Q3B726	DNA-directed RNA polymerase I subunit RPA43	TWISTNB	GYQSDHKKKKKKRKHSEEAEFTPPLKCSPKR	HS(1)EEAEFTPPLK	POLR1F	DNA-directed RNA polymerase I subunit RPA43	KKKKRKHSEEAEFTP-p	S316	-0.105548	0.718904	0	0	-0.648168	0.0378978	0	0	FALSE	FALSE	FALSE
O95359	Transforming acidic coiled-coil-containing protein 2	TACC2	DESVDPFKTSSKTPSSPSKSPASFEIPASAM	TPS(0.014)S(0.982)PS(0.004)K	TACC2	Transforming acidic coiled-coil-containing protein 2	TSSKTPSSPSKSPAS-p	S2390	0.100497	0.876267	0	0	0.627553	0.285325	0	0		Q9UPU7	TBC1 domain family member 2B	TBC1D2B	FLRERDTSPDKGELVSDEEEDT_________	GELVS(1)DEEEDT	TBC1D2B	TBC1 domain family member 2B	PDKGELVSDEEEDT_-p	S957	-0.856513	0.0159738	0	0	-0.646248	0.0615496	0	0	FALSE	FALSE	FALSE
Q8IY26	Presqualene diphosphate phosphatase	PPAPDC2	CARLRASESPVHRRGSFPLAAAGPSQSPAPP	RGS(0.989)FPLAAAGPS(0.005)QS(0.006)PAPPLPEEDR	PLPP6	Polyisoprenoid diphosphate/phosphate phosphohydrolase PLPP6	SPVHRRGSFPLAAAG-p	S70	1.62952	0.0131813	1	1	0.627122	0.302851	0	0		Q9HCS5	Band 4.1-like protein 4A	EPB41L4A	MENGENEGTIKIIAPSPVKSFKKAKNENSPD	IIAPS(1)PVK	EPB41L4A	Band 4.1-like protein 4A	TIKIIAPSPVKSFKK-p	S389	-0.647401	0.000398509	0	0	-0.640418	0.000779324	0	0	FALSE	TRUE	FALSE
P29692	Elongation factor 1-delta	EEF1D	SGTSGDHGELVVRIASLEVENQSLRGVVQEL	IAS(0.99)LEVENQS(0.01)LR	EEF1D	Elongation factor 1-delta	ELVVRIASLEVENQS-p	S86	0.823231	0.0310839	0	0	0.626641	0.102096	0	0		P11388	DNA topoisomerase 2-alpha	TOP2A	FSDFDEKTDDEDFVPSDASPPKTKTSPKLSN	TDDEDFVPS(1)DAS(1)PPK	TOP2A	DNA topoisomerase 2-alpha	DDEDFVPSDASPPKT-p	S1351	-1.05866	0.0154909	-1	-1	-0.639833	0.122375	0	0	FALSE	FALSE	FALSE
P15924	Desmoplakin	DSP	QPFLRGAGSIAGASASPKEKYSLVEAKRKKL	GAGSIAGAS(0.002)AS(0.998)PK	DSP	Desmoplakin	SIAGASASPKEKYSL-p	S2024	0.557569	0.00816205	0	0	0.625297	0.00717671	0	0		Q99613	Eukaryotic translation initiation factor 3 subunit C;Eukaryotic translation initiation factor 3 subunit C-like protein	EIF3C;EIF3CL	ADEDAEKNEEDSEGSSDEDEDEDGVSAATFL	NEEDS(0.002)EGS(0.059)S(0.939)DEDEDEDGVSAATFLK	EIF3C	Eukaryotic translation initiation factor 3 subunit C	EEDSEGSSDEDEDED-p	S182	-0.493486	0.0329192	0	0	-0.638614	0.0153014	0	0	FALSE	TRUE	FALSE
Q9Y281	Cofilin-2	CFL2	_____________MASGVTVNDEVIKVFNDM	AS(1)GVTVNDEVIK	CFL2	Cofilin-2	_____MASGVTVNDE-p	S3	0.0468894	0.92814	0	0	0.622796	0.169605	0	0		P11388	DNA topoisomerase 2-alpha	TOP2A	PRRAATKTKFTMDLDSDEDFSDFDEKTDDED	FT(0.005)MDLDS(0.995)DEDFSDFDEK	TOP2A	DNA topoisomerase 2-alpha	KFTMDLDSDEDFSDF-p	S1332	-1.06416	0.00174311	-1	-1	-0.637538	0.0262113	0	0	FALSE	TRUE	FALSE
Q13207	T-box transcription factor TBX2	TBX2	PPPAREPPTSPGAAPSPLRLHRARAEEKSCA	EPPTSPGAAPS(1)PLR	TBX2	T-box transcription factor TBX2	TSPGAAPSPLRLHRA-p	S342	0.462533	0.287825	0	0	0.620305	0.181111	0	0		Q96QD9	UAP56-interacting factor	FYTTD1	LVGATATSSPPPKARSNENLDKIDMSLDDII	S(1)NENLDK	FYTTD1	UAP56-interacting factor	SPPPKARSNENLDKI-p	S23	-0.362113	0.142439	0	0	-0.637174	0.0280385	0	0	FALSE	FALSE	FALSE
Q92541	RNA polymerase-associated protein RTF1 homolog	RTF1	EMSKGQGKDKDLNSKSASDLSEDLFKVHDFD	S(1)ASDLSEDLFK	RTF1	RNA polymerase-associated protein RTF1 homolog	DKDLNSKSASDLSED-p	S650	0.534417	0.0146897	0	0	0.619368	0.0112518	0	0		Q71RC2	La-related protein 4	LARP4	SSVQKDGLNQTTIPVSPPSTTKPSRASTASP	DGLNQTTIPVS(0.999)PPSTTKPSR	LARP4	La-related protein 4	NQTTIPVSPPSTTKP-p	S583	-0.259745	0.0494368	0	0	-0.637029	0.00185108	0	0	FALSE	TRUE	FALSE
A1L390	Pleckstrin homology domain-containing family G member 3	PLEKHG3	VSQRTTSPGGRPSARSPLSPTETFSWPDVRE	S(0.941)PLS(0.059)PTETFSWPDVR	PLEKHG3	Pleckstrin homology domain-containing family G member 3	GGRPSARSPLSPTET-p	S1037	0.683197	0.0193725	0	0	0.616256	0.0385864	0	0		Q86V48	Leucine zipper protein 1	LUZP1	QSLASELEKLKSLTLSFVSERKYLNEKEKEN	SLTLS(0.893)FVS(0.107)ER	LUZP1	Leucine zipper protein 1	KLKSLTLSFVSERKY-p	S192	-0.483556	0.566442	0	0	-0.636023	0.483532	0	0	FALSE	FALSE	FALSE
P11717	Cation-independent mannose-6-phosphate receptor	IGF2R	RRETVISKLTTCCRRSSNVSYKYSKVNKEEE	S(0.987)S(0.013)NVSYK	IGF2R	Cation-independent mannose-6-phosphate receptor	LTTCCRRSSNVSYKY-p	S2346	0.961721	0.114408	0	0	0.615719	0.340949	0	0		Q96ST2	Protein IWS1 homolog	IWS1	SSDSEEEEHKKQKMDSDEDEKEGEEEKVAKR	MDS(1)DEDEK	IWS1	Protein IWS1 homolog	HKKQKMDSDEDEKEG-p	S377	-0.316888	0.571035	0	0	-0.635326	0.273702	0	0	FALSE	FALSE	FALSE
Q15366	Poly(rC)-binding protein 2	PCBP2	SPPKGVTIPYRPKPSSSPVIFAGGQDRYSTG	PS(0.002)S(0.928)S(0.071)PVIFAGGQDR	PCBP2	Poly(rC)-binding protein 2	PYRPKPSSSPVIFAG-p	S188	0.462298	0.0352382	0	0	0.61567	0.0147103	0	0		Q8N108	Mesoderm induction early response protein 1	MIER1	ERPAKRRRVNSNGKESPGSSEFFQEAVSHGK	ES(0.984)PGS(0.012)S(0.003)EFFQEAVSHGK	MIER1	Mesoderm induction early response protein 1	VNSNGKESPGSSEFF-p	S488	-0.480102	0.0934053	0	0	-0.634962	0.0461874	0	0	FALSE	FALSE	FALSE
Q96PE2	Rho guanine nucleotide exchange factor 17	ARHGEF17	ASGPLAAPAQPRPLRSLSPSVRQLSRRFDAP	S(0.993)LS(0.007)PSVR	ARHGEF17	Rho guanine nucleotide exchange factor 17	AQPRPLRSLSPSVRQ-p	S77	0.924519	0.00967255	0	0	0.613211	0.0649809	0	0		Q92610	Zinc finger protein 592	ZNF592	VPAVSVIVKNTSRQESFEAEKDHITPSLLHN	QES(1)FEAEK	ZNF592	Zinc finger protein 592	KNTSRQESFEAEKDH-p	S78	-0.749223	0.039673	0	0	-0.63419	0.0876514	0	0	FALSE	FALSE	FALSE
P78344	Eukaryotic translation initiation factor 4 gamma 2	EIF4G2	PSAQPPRTQTPPLGQTPQLGLKTNPPLIQEK	T(0.002)QT(0.013)PPLGQT(0.985)PQLGLK	EIF4G2	Eukaryotic translation initiation factor 4 gamma 2	QTPPLGQTPQLGLKT-p	T514	0.432359	0.0776388	0	0	0.612734	0.0290369	0	0		Q9P0U4	CXXC-type zinc finger protein 1	CXXC1	__________MEGDGSDPEPPDAGEDSKSEN	MEGDGS(1)DPEPPDAGEDSK	CXXC1	CXXC-type zinc finger protein 1	__MEGDGSDPEPPDA-p	S6	-1.02483	0.0261725	-1	-1	-0.634056	0.157047	0	0	FALSE	FALSE	FALSE
A1L390	Pleckstrin homology domain-containing family G member 3	PLEKHG3	PRLVSRSSSVLSLEGSEKGLARHGSATDSLS	SSSVLSLEGS(1)EK	PLEKHG3	Pleckstrin homology domain-containing family G member 3	SVLSLEGSEKGLARH-p	S647	0.773248	0.0205137	0	0	0.609723	0.0642721	0	0		Q9Y4J8	Dystrobrevin alpha	DTNA	RLAAESSSSQPPQQRSAPDISFTIDANKQQR	S(1)APDISFTIDANK	DTNA	Dystrobrevin alpha	SQPPQQRSAPDISFT-p	S458	-0.825731	0.0221697	0	0	-0.631969	0.0762507	0	0	FALSE	FALSE	FALSE
Q6WCQ1	Myosin phosphatase Rho-interacting protein	MPRIP	GPGTEDAALRMEVDRSPGLPMSDLKTHNVHV	MEVDRS(1)PGLPMSDLK	MPRIP	Myosin phosphatase Rho-interacting protein	LRMEVDRSPGLPMSD-p	S619	0.564983	0.0597782	0	0	0.608619	0.0583529	0	0		P11388	DNA topoisomerase 2-alpha	TOP2A	FKPIKKGKKRNPWSDSESDRSSDESNFDVPP	RNPWS(0.003)DS(0.94)ES(0.057)DR	TOP2A	DNA topoisomerase 2-alpha	KRNPWSDSESDRSSD-p	S1297	-0.98606	0.0119755	0	0	-0.631304	0.085868	0	0	FALSE	FALSE	FALSE
P25445	Tumor necrosis factor receptor superfamily member 6	FAS	CRKHRKENQGSHESPTLNPETVAINLSDVDL	ENQGSHES(0.023)PT(0.84)LNPET(0.136)VAINLSDVDLSK	FAS	Tumor necrosis factor receptor superfamily member 6	QGSHESPTLNPETVA-p	T214	0.623707	0.0994195	0	0	0.608134	0.156543	0	0		Q99640	Membrane-associated tyrosine- and threonine-specific cdc2-inhibitory kinase	PKMYT1	DALDLSDINSEPPRGSFPSFEPRNLLSLFED	DALDLSDINS(0.047)EPPRGS(0.938)FPS(0.015)FEPR	PKMYT1	Membrane-associated tyrosine- and threonine-specific cdc2-inhibitory kinase	NSEPPRGSFPSFEPR-p	S479	-1.66585	0.0420308	-1	-1	-0.631243	0.459415	0	0	FALSE	FALSE	FALSE
O75962	Triple functional domain protein	TRIO	SLGTLPLGKPRAGAASPLNSPLSSAVPSLGK	AGAAS(1)PLNSPLSSAVPSLGK	TRIO	Triple functional domain protein	KPRAGAASPLNSPLS-p	S2455	0.758592	0.0015162	0	0	0.60806	0.0070651	0	0		Q86WB0	Nuclear-interacting partner of ALK	ZC3HC1	ESPRRMMTRSQDATFSPGSEQAEKSPGPIVS	S(0.043)QDAT(0.021)FS(0.925)PGS(0.011)EQAEK	ZC3HC1	Zinc finger C3HC-type protein 1	RSQDATFSPGSEQAE-p	S335	-0.806257	0.0743364	0	0	-0.628856	0.174578	0	0	FALSE	FALSE	FALSE
P15924	Desmoplakin	DSP	HLREKQRTQEELRRLSSEVEALRRQLLQEQE	RLS(0.99)S(0.01)EVEALR	DSP	Desmoplakin	QEELRRLSSEVEALR-p	S1658	0.758466	0.00031392	0	0	0.606095	0.00203993	0	0		A6NDB9	Paralemmin-3	PALM3	KRASLPAGLVGTPPESPSEPREDVLGFLPGP	ASLPAGLVGTPPES(0.93)PS(0.07)EPR	PALM3	Paralemmin-3	LVGTPPESPSEPRED-p	S155	-1.42836	0.000596045	-1	-1	-0.628148	0.0363195	0	0	FALSE	TRUE	FALSE
Q07002	Cyclin-dependent kinase 18	CDK18	SPDLPKPLSRMSRRASLSDIGFGKLETYVKL	RAS(0.994)LS(0.006)DIGFGK	CDK18	Cyclin-dependent kinase 18	SRMSRRASLSDIGFG-p	S132	1.43247	0.00171871	1	1	0.606038	0.0876514	0	0		Q5T7W0	Zinc finger protein 618	ZNF618	NMCEQALLIKRRRLLSPEDMNKLMFLKSNML	LLS(1)PEDMNK	ZNF618	Zinc finger protein 618	IKRRRLLSPEDMNKL-p	S939	-0.335721	0.190429	0	0	-0.627268	0.0352021	0	0	FALSE	FALSE	FALSE
Q6WKZ4	Rab11 family-interacting protein 1	RAB11FIP1	EDESSSASDVMSHKRTASTDLKQLNQVNFTL	T(0.92)AS(0.079)TDLK	RAB11FIP1	Rab11 family-interacting protein 1	DVMSHKRTASTDLKQ-p	T278	0.209891	0.694809	0	0	0.604386	0.260478	0	0		Q76FK4	Nucleolar protein 8	NOL8	ENLQRTTQPSINESESDPFEVVRDDFKSGVH	TTQPS(0.001)INES(0.042)ES(0.957)DPFEVVR	NOL8	Nucleolar protein 8	PSINESESDPFEVVR-p	S331	NA	NA	NA	NA	-0.626907	0.312281	0	0	FALSE	FALSE	FALSE
P29322	Ephrin type-A receptor 8	EPHA8	KKILGSIQTMRAQLTSTQGPRRHL_______	AQLT(0.106)S(0.788)T(0.106)QGPR	EPHA8	Ephrin type-A receptor 8	TMRAQLTSTQGPRRH-p	S997	0.628447	0.118074	0	0	0.603855	0.156543	0	0		O14981	TATA-binding protein-associated factor 172	BTAF1	KNKAKRMAKLFAKQRSRDAVETNEKSNDSTD	S(1)RDAVETNEK	BTAF1	TATA-binding protein-associated factor 172	KLFAKQRSRDAVETN-p	S224	-0.465066	0.0480793	0	0	-0.624223	0.0198517	0	0	FALSE	TRUE	FALSE
O15234	Protein CASC3	CASC3	QRGGRTGALHLRRVESGGAKSAEESECESED	RVES(1)GGAK	CASC3	Protein CASC3	LHLRRVESGGAKSAE-p	S66	0.11515	0.841298	0	0	0.602421	0.258846	0	0		Q9Y580	RNA-binding protein 7	RBM7	RTMDNMTSSAQIIQRSFSSPENFQRQAVMNS	S(0.987)FS(0.012)S(0.001)PENFQR	RBM7	RNA-binding protein 7	SAQIIQRSFSSPENF-p	S134	-1.04983	0.0663881	-1	0	-0.623698	0.288191	0	0	FALSE	FALSE	FALSE
Q86UD0	Suppressor APC domain-containing protein 2	SAPCD2	QRVQERQRRLGQSRASADFGAAGSPRPLGRL	AS(1)ADFGAAGSPR	SAPCD2	Suppressor APC domain-containing protein 2	RLGQSRASADFGAAG-p	S276	0.879469	0.0204265	0	0	0.601342	0.102107	0	0		P06493	Cyclin-dependent kinase 1;Cyclin-dependent kinase 2;Cyclin-dependent kinase 3	CDK1;CDK2;CDK3	_MDMFQKVEKIGEGTYGVVYKAKNRETGQLV;_MEDYTKIEKIGEGTYGVVYKGRHKTTGQVV;_MENFQKVEKIGEGTYGVVYKARNKLTGEVV	IGEGT(1)Y(1)GVVYK	CDK1	Cyclin-dependent kinase 1	EKIGEGTYGVVYKAK-p	Y15	-0.775918	0.00093366	0	0	-0.621485	0.0053581	0	0	FALSE	TRUE	FALSE
O14647	Chromodomain-helicase-DNA-binding protein 2	CHD2	RLKEEHGIELSSPRHSDNPSEEGEVKDDGLE	HS(0.994)DNPS(0.006)EEGEVKDDGLEK	CHD2	Chromodomain-helicase-DNA-binding protein 2	ELSSPRHSDNPSEEG-p	S1369	0.466946	0.230728	0	0	0.601269	0.153425	0	0		Q12888	Tumor suppressor p53-binding protein 1	TP53BP1	TSEIEPKNSPEDLGLSLTGDSCKLMLSTSEY	NS(0.07)PEDLGLS(0.876)LT(0.053)GDSCK	TP53BP1	TP53-binding protein 1	SPEDLGLSLTGDSCK-p	S507	-0.387259	0.168061	0	0	-0.620826	0.0994406	0	0	FALSE	FALSE	FALSE
Q9NQS1	Cell death regulator Aven	AVEN	SVAAGCPVLLGKDNPSPGPSRDSQKPTSPLQ	DNPS(1)PGPSR	AVEN	Cell death regulator Aven	LLGKDNPSPGPSRDS-p	S261	0.0127113	0.958518	0	0	0.593824	0.0163095	0	0		P52948	Nuclear pore complex protein Nup98-Nup96;Nuclear pore complex protein Nup98;Nuclear pore complex protein Nup96	NUP98	GINPHVLQIMKASLLTDEEDVDMALDQRFSR	AS(0.012)LLT(0.988)DEEDVDMALDQR	NUP98	Nuclear pore complex protein Nup98-Nup96	IMKASLLTDEEDVDM-p	T1000	-0.396532	0.293997	0	0	-0.61922	0.130153	0	0	FALSE	FALSE	FALSE
P18583	Protein SON	SON	RRRSRSVGRRRSFSISPSRRSRTPSRRSRTP	SFSIS(1)PSR	SON	Protein SON	RRRSFSISPSRRSRT-p	S1952	0.491575	0.559149	0	0	0.593152	0.518322	0	0		O75475	PC4 and SFRS1-interacting protein	PSIP1	ETSVSKEDTDHEEKASNEDVTKAVDITTPKA	AS(0.998)NEDVT(0.002)K	PSIP1	PC4 and SFRS1-interacting protein	TDHEEKASNEDVTKA-p	S129	-0.307053	0.444925	0	0	-0.619039	0.14814	0	0	FALSE	FALSE	FALSE
Q9NWQ4	G patch domain-containing protein 2-like	GPATCH2L	CREVAPVTNFSDSDDTMVAKRHPALNAIVKS	EVAPVTNFS(0.024)DS(0.119)DDT(0.856)MVAK	GPATCH2L	G patch domain-containing protein 2-like	NFSDSDDTMVAKRHP-p	T91	0.522036	0.175295	0	0	0.591032	0.152386	0	0		Q9NYV6	RNA polymerase I-specific transcription initiation factor RRN3	RRN3	PPRVIIKEGDVDVSDSDDEDDNLPANFDTCH	EGDVDVS(0.069)DS(0.931)DDEDDNLPANFDTCHR	RRN3	RNA polymerase I-specific transcription initiation factor RRN3	GDVDVSDSDDEDDNL-p	S172	-0.0079666	0.986653	0	0	-0.618258	0.156922	0	0	FALSE	FALSE	FALSE
Q2TB10	Zinc finger protein 800	ZNF800	QKNKVKQDSESPKSTSPSAAGGQQKTRKPKL	ST(0.006)S(0.994)PSAAGGQQK	ZNF800	Zinc finger protein 800	SESPKSTSPSAAGGQ-p	S462	0.536067	0.0298396	0	0	0.590316	0.0276605	0	0		O43166	Signal-induced proliferation-associated 1-like protein 1	SIPA1L1	KSTIEEDLKKLIDLESPTPESQKSFKFHALS	LIDLES(1)PTPESQK	SIPA1L1	Signal-induced proliferation-associated 1-like protein 1	KKLIDLESPTPESQK-p	S1549	-0.646379	0.102622	0	0	-0.61819	0.140773	0	0	FALSE	FALSE	FALSE
P49327	Fatty acid synthase;[Acyl-carrier-protein] S-acetyltransferase;[Acyl-carrier-protein] S-malonyltransferase;3-oxoacyl-[acyl-carrier-protein] synthase;3-oxoacyl-[acyl-carrier-protein] reductase;3-hydroxyacyl-[acyl-carrier-protein] dehydratase;Enoyl-[acyl-carrier-protein] reductase;Oleoyl-[acyl-carrier-protein] hydrolase	FASN	ELSSKADEASELACPTPKEDGLAQQQTQLNL	ADEASELACPT(1)PK	FASN	Fatty acid synthase	ASELACPTPKEDGLA-p	T2204	0.452807	0.247689	0	0	0.588946	0.163596	0	0		Q86UE4	Protein LYRIC	MTDH	GGGWNEKSVKLSSQISAGEEKWNSVSPASAG	LSSQIS(1)AGEEK	MTDH	Protein LYRIC	VKLSSQISAGEEKWN-p	S298	-0.835469	0.0311542	0	0	-0.618032	0.110657	0	0	FALSE	FALSE	FALSE
P30622	CAP-Gly domain-containing linker protein 1	CLIP1	TKTASESISNLSEAGSIKKGERELKIGDRVL	TASESISNLSEAGS(1)IK	CLIP1	CAP-Gly domain-containing linker protein 1	SNLSEAGSIKKGERE-p	S204	0.562385	0.0618035	0	0	0.588717	0.0653354	0	0		Q9UQ35	Serine/arginine repetitive matrix protein 2	SRRM2	KSRRAHRSTSADSASSSDTSRSRSRSAAAKT	STSADSAS(0.019)S(0.962)S(0.019)DTSR	SRRM2	Serine/arginine repetitive matrix protein 2	TSADSASSSDTSRSR-p	S271	-0.400476	0.276977	0	0	-0.617303	0.12392	0	0	FALSE	FALSE	FALSE
O43823	A-kinase anchor protein 8	AKAP8	FQLYEEPDTKLARVDSEGDFSENDDAAGDFR	VDS(1)EGDFS(1)ENDDAAGDFR	AKAP8	A-kinase anchor protein 8	TKLARVDSEGDFSEN-p	S323	0.442872	0.273043	0	0	0.588586	0.173605	0	0		P19338	Nucleolin	NCL	TPGKKGATPGKALVATPGKKGAAIPAKGAKN	ALVAT(1)PGK	NCL	Nucleolin	PGKALVATPGKKGAA-p	T121	0.0155278	0.98559	0	0	-0.616064	0.439331	0	0	FALSE	FALSE	FALSE
Q15366	Poly(rC)-binding protein 2	PCBP2	PPKGVTIPYRPKPSSSPVIFAGGQDRYSTGS	PS(0.012)S(0.174)S(0.814)PVIFAGGQDR	PCBP2	Poly(rC)-binding protein 2	YRPKPSSSPVIFAGG-p	S189	0.4397	0.0578418	0	0	0.588565	0.0253427	0	0		Q71RC2	La-related protein 4	LARP4	GVTRRNGKEQYVPPRSPK_____________	EQYVPPRS(1)PK	LARP4	La-related protein 4	EQYVPPRSPK_____-p	S722	-0.0121919	0.948394	0	0	-0.615556	0.0053581	0	0	FALSE	FALSE	FALSE
Q09666	Neuroblast differentiation-associated protein AHNAK	AHNAK	PKFKMPEMHFRAPKMSLPDVDLDLKGPKMKG	MS(1)LPDVDLDLK	AHNAK	Neuroblast differentiation-associated protein AHNAK	HFRAPKMSLPDVDLD-p	S1068	0.978485	0.0347508	0	0	0.58852	0.195958	0	0		Q12888	Tumor suppressor p53-binding protein 1	TP53BP1	KEQNPPPARSEDMPFSPKASVAAMEAKEQLS	SEDMPFS(1)PK	TP53BP1	TP53-binding protein 1	RSEDMPFSPKASVAA-p	S265	-1.00071	0.152988	-1	0	-0.613822	0.423635	0	0	FALSE	FALSE	FALSE
Q9Y2I9	TBC1 domain family member 30	TBC1D30	KNAVIHIPGHTGGKISPVPYEDLKTKLNSPW	IS(1)PVPYEDLK	TBC1D30	TBC1 domain family member 30	GHTGGKISPVPYEDL-p	S713	0.396326	0.00998928	0	0	0.588452	0.00292317	0	0		Q9Y6M7	Sodium bicarbonate cotransporter 3	SLC4A7	SFEDEPRKKYVDAETSL______________	YVDAET(0.052)S(0.948)L	SLC4A7	Sodium bicarbonate cotransporter 3	KYVDAETSL______-p	S1213	0.109815	0.493987	0	0	-0.613475	0.00618634	0	0	FALSE	FALSE	FALSE
P23588	Eukaryotic translation initiation factor 4B	EIF4B	SEETQERERSRTGSESSQTGTSTTSSRNARR	T(0.439)GS(0.56)ES(0.917)S(0.066)QT(0.017)GTSTTSSR	EIF4B	Eukaryotic translation initiation factor 4B	RSRTGSESSQTGTST-p	S424	0.522418	0.181799	0	0	0.587942	0.159179	0	0		Q9BVV6	Protein TALPID3	KIAA0586	TAAAIATAAPLIKVQSDLEAKVNSVTELLSK	VQS(1)DLEAK	KIAA0586	Protein TALPID3	APLIKVQSDLEAKVN-p	S183	-1.1664	0.00874592	-1	-1	-0.612865	0.125143	0	0	FALSE	FALSE	FALSE
Q13595	Transformer-2 protein homolog alpha	TRA2A	__MSDVEENNFEGRESRSQSKSPTGTPARVK	S(1)DVEENNFEGRES(1)R	TRA2A	Transformer-2 protein homolog alpha	NNFEGRESRSQSKSP-p	S14	-0.427862	0.603161	0	0	0.587325	0.557824	0	0		Q99741	Cell division control protein 6 homolog	CDC6	SDAKLEPTNVQTVTCSPRVKALPLSPRKRLG	LEPTNVQTVT(0.067)CS(0.933)PR	CDC6	Cell division control protein 6 homolog	NVQTVTCSPRVKALP-p	S45	-0.982178	0.0102796	0	0	-0.612537	0.0840778	0	0	FALSE	FALSE	FALSE
Q86X02	Cerebellar degeneration-related protein 2-like	CDR2L	GDDLGAQDGVSSPAASPGHVVRKSCSDTALN	GDDLGAQDGVS(0.002)S(0.003)PAAS(0.995)PGHVVR	CDR2L	Cerebellar degeneration-related protein 2-like	GVSSPAASPGHVVRK-p	S308	0.430005	0.233969	0	0	0.587271	0.135621	0	0		Q9Y3P9	Rab GTPase-activating protein 1	RABGAP1	RVKGISSTKEVLDEDTDEEKETLKNQLREME	EVLDEDT(1)DEEK	RABGAP1	Rab GTPase-activating protein 1	KEVLDEDTDEEKETL-p	T996	-0.623999	0.0145857	0	0	-0.611367	0.0218992	0	0	FALSE	TRUE	FALSE
Q09666	Neuroblast differentiation-associated protein AHNAK	AHNAK	AQRDDGVFVQEVTQNSPAARTGVVKEGDQIV	DDGVFVQEVT(0.002)QNS(0.998)PAAR	AHNAK	Neuroblast differentiation-associated protein AHNAK	VQEVTQNSPAARTGV-p	S41	-0.0838688	0.778678	0	0	0.586696	0.0550285	0	0		P11940	Polyadenylate-binding protein 1;Polyadenylate-binding protein 3	PABPC1;PABPC3	AHQAKEAAQKAVNSATGVPTV__________	AVNS(0.048)AT(0.952)GVPTV	PABPC1	Polyadenylate-binding protein 1	QKAVNSATGVPTV__-p	T631	-0.994394	0.0630188	0	0	-0.610823	0.266643	0	0	FALSE	FALSE	FALSE
																		O60216	Double-strand-break repair protein rad21 homolog	RAD21	_______MFYAHFVLSKRGPLAKIWLAAHWD	MFY(0.04)AHFVLS(0.96)K	RAD21	Double-strand-break repair protein rad21 homolog	FYAHFVLSKRGPLAK-p	S9	-0.705468	0.39781	0	0	-0.610574	0.515545	0	0	FALSE	FALSE	FALSE
																		P30291	Wee1-like protein kinase	WEE1	PHKTFRKLRLFDTPHTPKSLLSKARGIDSSS	LFDTPHT(1)PK	WEE1	Wee1-like protein kinase	RLFDTPHTPKSLLSK-p	T190	-0.567563	0.105868	0	0	-0.606704	0.107277	0	0	FALSE	FALSE	FALSE
																		Q8NG08	DNA helicase B	HELB	QSKLSSSGAPPADFPSPRKSSGDSGGPSTPS	LSSSGAPPADFPS(1)PR	HELB	DNA helicase B	APPADFPSPRKSSGD-p	S967	-0.287739	0.0420887	0	0	-0.606303	0.00285174	0	0	FALSE	TRUE	FALSE
																		Q8WYP5	Protein ELYS	AHCTF1	EWLKSKDRTTSFFLNSPEKEHQEMDEGSQSL	TTSFFLNS(1)PEK	AHCTF1	Protein ELYS	TTSFFLNSPEKEHQE-p	S1283	-0.83502	0.0357825	0	0	-0.603577	0.129702	0	0	FALSE	FALSE	FALSE
																		O15021	Microtubule-associated serine/threonine-protein kinase 4	MAST4	AQPAGEGRTHMTKSDSLPSFRVSTLPLESHH	S(0.001)DS(0.995)LPS(0.004)FR	MAST4	Microtubule-associated serine/threonine-protein kinase 4	THMTKSDSLPSFRVS-p	S2520	-0.215506	0.69974	0	0	-0.599539	0.28281	0	0	FALSE	FALSE	FALSE
																		Q8IYB3	Serine/arginine repetitive matrix protein 1	SRRM1	SPSPAPKPRKVELSESEEDKGGKMAAADSVQ	VELSES(1)EEDK	SRRM1	Serine/arginine repetitive matrix protein 1	RKVELSESEEDKGGK-p	S465	-0.637007	0.114616	0	0	-0.597154	0.161967	0	0	FALSE	FALSE	FALSE
																		Q8WYP5	Protein ELYS	AHCTF1	LIPDGYNRCLVAGLLSPRFVDVQPSSLSQEE	CLVAGLLS(1)PR	AHCTF1	Protein ELYS	CLVAGLLSPRFVDVQ-p	S528	-0.224884	0.491316	0	0	-0.595609	0.0909426	0	0	FALSE	FALSE	FALSE
																		P18031	Tyrosine-protein phosphatase non-receptor type 1	PTPN1	KGSPLNAAPYGIESMSQDTEVRSRVVGGSLR	GSPLNAAPYGIES(0.023)MS(0.886)QDT(0.091)EVR	PTPN1	Tyrosine-protein phosphatase non-receptor type 1	PYGIESMSQDTEVRS-p	S365	-0.600524	0.580446	0	0	-0.594485	0.622418	0	0	FALSE	FALSE	FALSE
																		Q8TBF4	Zinc finger CCHC-type and RNA-binding motif-containing protein 1	ZCRB1	SDDSRRPRIKKSTYFSDEEELSD________	S(0.001)T(0.001)YFS(0.999)DEEELSD	ZCRB1	Zinc finger CCHC-type and RNA-binding motif-containing protein 1	IKKSTYFSDEEELSD-p	S210	-0.842446	0.113336	0	0	-0.592627	0.292548	0	0	FALSE	FALSE	FALSE
																		Q9UBS9	SUN domain-containing ossification factor	SUCO	MNLKRRTSFPLMRSKSLQLTGKEVDPNDLYI	S(1)LQLTGK	SUCO	SUN domain-containing ossification factor	FPLMRSKSLQLTGKE-p	S1081	-0.712912	0.249456	0	0	-0.591407	0.382787	0	0	FALSE	FALSE	FALSE
																		P62070	Ras-related protein R-Ras2	RRAS2	IRKFQEQECPPSPEPTRKEKDKKGCHCVIF_	FQEQECPPS(0.141)PEPT(0.859)R	RRAS2	Ras-related protein R-Ras2	CPPSPEPTRKEKDKK-p	T190	-0.480614	0.112367	0	0	-0.590108	0.0733605	0	0	FALSE	FALSE	FALSE
																		Q3YEC7	Rab-like protein 6	RABL6	SDLFGLGLEEAGPKESSEEGKEGKTPSKEKK	NDSDLFGLGLEEAGPKES(1)S(1)EEGK	RABL6	Rab-like protein 6	EEAGPKESSEEGKEG-p	S640	0.264122	0.544802	0	0	-0.588774	0.14814	0	0	FALSE	FALSE	FALSE
																		Q13427	Peptidyl-prolyl cis-trans isomerase G	PPIG	NDHVHEKNKKFDHESSPGTDEDKSG______	FDHES(0.231)S(0.769)PGTDEDK	PPIG	Peptidyl-prolyl cis-trans isomerase G	KKFDHESSPGTDEDK-p	S745	-0.409399	0.0119045	0	0	-0.585355	0.0044016	0	0	FALSE	TRUE	FALSE

## Sheet: Sheet2
Table S-4	siRNA 3 Complete List of Differentially Expressed Phosphoproteins
Upregulated
Protein	Description	Position	logFC_3	adj.P.Val_3
IFIT3	Interferon-induced protein with tetratricopeptide repeats 3	S486	5.07811	0.139077
IFIT3	Interferon-induced protein with tetratricopeptide repeats 3	S203	3.98928	0.0539455
IFIT3	Interferon-induced protein with tetratricopeptide repeats 3	Y208	3.45323	0.0584767
IFI6	Interferon alpha-inducible protein 6	S125	2.60029	0.027952
HELZ2	Helicase with zinc finger domain 2	S585	2.51081	0.0196969
MX1	Interferon-induced GTP-binding protein Mx1;Interferon-induced GTP-binding protein Mx1, N-terminally processed	S4	2.49588	0.0782306
IFIT3	Interferon-induced protein with tetratricopeptide repeats 3	T193	2.31612	0.107277
TAB2	TGF-beta-activated kinase 1 and MAP3K7-binding protein 2	S588	1.50345	0.0601461
KLC2	Kinesin light chain 2	S610	1.47742	0.690184
IFIT2	Interferon-induced protein with tetratricopeptide repeats 2	S468	1.42162	0.456591
HELZ2	Helicase with zinc finger domain 2	S2268	1.35852	0.0361709
TNRC6C	Trinucleotide repeat-containing gene 6C protein	S1218	1.32311	0.00125433
RBM26	RNA-binding protein 26	S608	1.2662	0.0964583
TCOF1	Treacle protein	S233	1.18831	0.0731663
CDK18	Cyclin-dependent kinase 18	S98	1.16675	0.0261804
GOLGA4	Golgin subfamily A member 4	S89	1.16373	0.00190071
TNRC6A	Trinucleotide repeat-containing gene 6A protein	T738	1.14739	0.000775146
DSP	Desmoplakin	S2209	1.10076	0.000779324
PML	Protein PML	S565	1.08071	0.084239
MORC3	MORC family CW-type zinc finger protein 3	S763	1.07926	0.169389
IQSEC1	IQ motif and SEC7 domain-containing protein 1	S417	1.03762	0.00713458
LMNB2	Lamin-B2	T34	1.03163	0.337491
TMEM184B	Transmembrane protein 184B	S388	1.00006	0.013251
CSNK1E	Casein kinase I isoform epsilon	S363	0.992451	0.000162966
IFIH1	Interferon-induced helicase C domain-containing protein 1	S301	0.991328	0.0806785
TSC1	Hamartin	S505	0.983701	0.0685556
IFIH1	Interferon-induced helicase C domain-containing protein 1	Y311	0.982217	0.182434
TNRC6A	Trinucleotide repeat-containing gene 6A protein	S991	0.972208	0.00236105
CREB3L4	Cyclic AMP-responsive element-binding protein 3-like protein 4;Processed cyclic AMP-responsive element-binding protein 3-like protein 4	S109	0.946941	0.0192117
DNMT1	DNA (cytosine-5)-methyltransferase 1	S154	0.944356	0.00282401
FAM110B	Protein FAM110B	S173	0.935867	0.409196
LSM14A	Protein LSM14 homolog A	S183	0.928315	0.0166804
FRYL	Protein furry homolog-like	S2553	0.914848	0.129785
DTX3L	E3 ubiquitin-protein ligase DTX3L	S539	0.907895	0.0603756
SIK3	Serine/threonine-protein kinase SIK3	S631	0.9065	0.0517228
PJA2	E3 ubiquitin-protein ligase Praja-2	S80	0.902277	0.0163095
IQSEC1	IQ motif and SEC7 domain-containing protein 1	S925	0.887941	0.0726285
DTX3L	E3 ubiquitin-protein ligase DTX3L	S202	0.87987	0.115983
TNRC6C	Trinucleotide repeat-containing gene 6C protein	S924	0.879284	0.000649168
RBM10	RNA-binding protein 10	S687	0.876945	0.0255644
COL4A3BP	Collagen type IV alpha-3-binding protein	S377	0.86301	0.143194
PRRC2B	Protein PRRC2B	S563	0.85189	0.177774
TRIM21	E3 ubiquitin-protein ligase TRIM21	S266	0.850954	0.101198
ZNF217	Zinc finger protein 217	S848	0.842515	0.00323108
PRRC2B	Protein PRRC2B	S226	0.832724	0.0495727
CPEB3	Cytoplasmic polyadenylation element-binding protein 3	S192	0.824535	0.0105548
AHNAK	Neuroblast differentiation-associated protein AHNAK	S4960	0.823748	0.193216
ZNF217	Zinc finger protein 217	S407	0.823539	0.0130412
KIF4A	Chromosome-associated kinesin KIF4A	S815	0.82199	0.00216469
GOLGA4	Golgin subfamily A member 4	S98	0.810719	0.0198517
PGD	6-phosphogluconate dehydrogenase, decarboxylating	S129	0.789242	0.273832
LSM14A	Protein LSM14 homolog A	S182	0.786853	0.000649168
GOLM1	Golgi membrane protein 1	S309	0.779416	0.0169187
DNMT1	DNA (cytosine-5)-methyltransferase 1	S714	0.779383	0.00283904
MAP3K1	Mitogen-activated protein kinase kinase kinase 1	S1043	0.777156	0.00770063
IRF2BP2	Interferon regulatory factor 2-binding protein 2	S175	0.775549	0.00713458
ZNF217	Zinc finger protein 217	T409	0.761884	0.00209052
PRRC2B	Protein PRRC2B	S764	0.76061	0.0412581
METTL1	tRNA (guanine-N(7)-)-methyltransferase	S27	0.757959	0.0262113
SEPT9	Septin-9	S203	0.756634	0.00693795
DSP	Desmoplakin	S2825	0.756218	0.0112518
MAP3K1	Mitogen-activated protein kinase kinase kinase 1	S292	0.755748	0.00693795
PLEKHG3	Pleckstrin homology domain-containing family G member 3	S488	0.746136	0.145583
SEPT9	Septin-9	T42	0.745552	0.0360465
KIAA0556	Uncharacterized protein KIAA0556	S691	0.74064	0.0070651
ZNF217	Zinc finger protein 217	T656	0.739127	0.0604391
EIF4ENIF1	Eukaryotic translation initiation factor 4E transporter	T357	0.7371	0.0782306
MAP3K1	Mitogen-activated protein kinase kinase kinase 1	S250	0.736814	0.0103492
IRF2BP2	Interferon regulatory factor 2-binding protein 2	S455	0.735041	0.0437666
PRPF4B	Serine/threonine-protein kinase PRP4 homolog	S368	0.728087	0.106253
PLEKHA5	Pleckstrin homology domain-containing family A member 5	S55	0.721995	0.0112518
RAD54L2	Helicase ARIP4	T1260	0.721169	0.0204122
MBTPS1	Membrane-bound transcription factor site-1 protease	S954	0.720964	0.0321085
POLR3G	DNA-directed RNA polymerase III subunit RPC7	S157	0.715987	0.00843262
NUP153	Nuclear pore complex protein Nup153	T102	0.709426	0.322441
HMGA1	High mobility group protein HMG-I/HMG-Y	T53	0.706237	0.109983
KCTD3	BTB/POZ domain-containing protein KCTD3	S711	0.705845	0.00527844
ZSWIM8	Zinc finger SWIM domain-containing protein 8	S567	0.704679	0.0125864
PRRC2B	Protein PRRC2B	S613	0.703234	0.00190071
PPP1R3D	Protein phosphatase 1 regulatory subunit 3D	S25	0.700731	0.627045
KIDINS220	Kinase D-interacting substrate of 220 kDa	S918	0.700628	0.00763386
DDX20	Probable ATP-dependent RNA helicase DDX20	S500	0.699375	0.0296248
FGD4	FYVE, RhoGEF and PH domain-containing protein 4	S702	0.696165	0.0147103
LSM14A	Protein LSM14 homolog A	S192	0.695788	0.0102277
ANKRD28	Serine/threonine-protein phosphatase 6 regulatory ankyrin repeat subunit A	T1009	0.693912	0.299904
KIF20A	Kinesin-like protein KIF20A	S532	0.692204	0.00693795
CAMSAP3	Calmodulin-regulated spectrin-associated protein 3	S1074	0.691502	0.0218992
ADCY9	Adenylate cyclase type 9	S1307	0.690404	0.00693795
MPP7	MAGUK p55 subfamily member 7	S409	0.684968	0.118663
MKNK2	MAP kinase-interacting serine/threonine-protein kinase 2	S452	0.681253	0.422387
SLC43A2	Large neutral amino acids transporter small subunit 4	S274	0.680295	0.00347295
AHNAK	Neuroblast differentiation-associated protein AHNAK	S5851	0.678954	0.0103492
SBNO1	Protein strawberry notch homolog 1	S162	0.676363	0.0850894
MYO9B	Unconventional myosin-IXb	T1346	0.67504	0.0070651
CAMKK2	Calcium/calmodulin-dependent protein kinase kinase 2	S495	0.672737	0.0219077
SIRT1	NAD-dependent protein deacetylase sirtuin-1;SirtT1 75 kDa fragment	S14	0.672395	0.48213
RFC1	Replication factor C subunit 1	S368	0.672062	0.0295135
PRPF4B	Serine/threonine-protein kinase PRP4 homolog	S366	0.6713	0.0876514
DYNC1LI1	Cytoplasmic dynein 1 light intermediate chain 1	S421	0.67007	0.0132375
AKAP8	A-kinase anchor protein 8	S328	0.668474	0.00938135
SHANK2	SH3 and multiple ankyrin repeat domains protein 2	S1099	0.667151	0.0253427
PRPF3	U4/U6 small nuclear ribonucleoprotein Prp3	S133	0.664314	0.484581
ENSA	Alpha-endosulfine	S109	0.663654	0.286234
ARFGEF3	Brefeldin A-inhibited guanine nucleotide-exchange protein 3	S2081	0.661216	0.634797
TIAM1	T-lymphoma invasion and metastasis-inducing protein 1	S231	0.659585	0.0292812
TACC2	Transforming acidic coiled-coil-containing protein 2	S2184	0.657667	0.0260523
IRF2BP2	Interferon regulatory factor 2-binding protein 2	S406	0.651052	0.0121225
TIAM1	T-lymphoma invasion and metastasis-inducing protein 1	Y236	0.649367	0.0115976
GPR61	Probable G-protein coupled receptor 61	S256	0.646159	0.144817
PIK3C2A	Phosphatidylinositol 4-phosphate 3-kinase C2 domain-containing subunit alpha	S259	0.644199	0.00313755
PRRC2B	Protein PRRC2B	S1395	0.64	0.00693795
GOLGA4	Golgin subfamily A member 4	T33	0.63999	0.0435343
SLC7A6OS	Probable RNA polymerase II nuclear localization protein SLC7A6OS	S308	0.639406	0.090646
CFL1	Cofilin-1	S3	0.638772	0.220573
GOLGA4	Golgin subfamily A member 4	S41	0.638175	0.111992
VGLL4	Transcription cofactor vestigial-like protein 4	S261	0.637229	0.00698306
ATRX	Transcriptional regulator ATRX	S819	0.635038	0.244842
LSM14A	Protein LSM14 homolog A	S216	0.634512	0.00693795
ERBB4	Receptor tyrosine-protein kinase erbB-4;ERBB4 intracellular domain	T699	0.634163	0.523073
ARHGAP12	Rho GTPase-activating protein 12	S165	0.632411	0.0179058
SIK2	Serine/threonine-protein kinase SIK2	S358	0.630779	0.153252
MCM2	DNA replication licensing factor MCM2	S12	0.630109	0.48213
TACC2	Transforming acidic coiled-coil-containing protein 2	S1562	0.628977	0.0822955
PDZD2	PDZ domain-containing protein 2;Processed PDZ domain-containing protein 2	S920	0.628784	0.0856032
TACC2	Transforming acidic coiled-coil-containing protein 2	S2390	0.627553	0.285325
PPAPDC2	Presqualene diphosphate phosphatase	S70	0.627122	0.302851
EEF1D	Elongation factor 1-delta	S86	0.626641	0.102096
DSP	Desmoplakin	S2024	0.625297	0.00717671
CFL2	Cofilin-2	S3	0.622796	0.169605
TBX2	T-box transcription factor TBX2	S342	0.620305	0.181111
RTF1	RNA polymerase-associated protein RTF1 homolog	S650	0.619368	0.0112518
PLEKHG3	Pleckstrin homology domain-containing family G member 3	S1037	0.616256	0.0385864
IGF2R	Cation-independent mannose-6-phosphate receptor	S2346	0.615719	0.340949
PCBP2	Poly(rC)-binding protein 2	S188	0.61567	0.0147103
ARHGEF17	Rho guanine nucleotide exchange factor 17	S77	0.613211	0.0649809
EIF4G2	Eukaryotic translation initiation factor 4 gamma 2	T514	0.612734	0.0290369
PLEKHG3	Pleckstrin homology domain-containing family G member 3	S647	0.609723	0.0642721
MPRIP	Myosin phosphatase Rho-interacting protein	S619	0.608619	0.0583529
FAS	Tumor necrosis factor receptor superfamily member 6	T214	0.608134	0.156543
TRIO	Triple functional domain protein	S2455	0.60806	0.0070651
DSP	Desmoplakin	S1658	0.606095	0.00203993
CDK18	Cyclin-dependent kinase 18	S132	0.606038	0.0876514
RAB11FIP1	Rab11 family-interacting protein 1	T278	0.604386	0.260478
EPHA8	Ephrin type-A receptor 8	S997	0.603855	0.156543
CASC3	Protein CASC3	S66	0.602421	0.258846
SAPCD2	Suppressor APC domain-containing protein 2	S276	0.601342	0.102107
CHD2	Chromodomain-helicase-DNA-binding protein 2	S1369	0.601269	0.153425
AVEN	Cell death regulator Aven	S261	0.593824	0.0163095
SON	Protein SON	S1952	0.593152	0.518322
GPATCH2L	G patch domain-containing protein 2-like	T91	0.591032	0.152386
ZNF800	Zinc finger protein 800	S462	0.590316	0.0276605
FASN	Fatty acid synthase;[Acyl-carrier-protein] S-acetyltransferase;[Acyl-carrier-protein] S-malonyltransferase;3-oxoacyl-[acyl-carrier-protein] synthase;3-oxoacyl-[acyl-carrier-protein] reductase;3-hydroxyacyl-[acyl-carrier-protein] dehydratase;Enoyl-[acyl-carrier-protein] reductase;Oleoyl-[acyl-carrier-protein] hydrolase	T2204	0.588946	0.163596
CLIP1	CAP-Gly domain-containing linker protein 1	S204	0.588717	0.0653354
AKAP8	A-kinase anchor protein 8	S323	0.588586	0.173605
PCBP2	Poly(rC)-binding protein 2	S189	0.588565	0.0253427
AHNAK	Neuroblast differentiation-associated protein AHNAK	S1068	0.58852	0.195958
TBC1D30	TBC1 domain family member 30	S713	0.588452	0.00292317
EIF4B	Eukaryotic translation initiation factor 4B	S424	0.587942	0.159179
TRA2A	Transformer-2 protein homolog alpha	S14	0.587325	0.557824
CDR2L	Cerebellar degeneration-related protein 2-like	S308	0.587271	0.135621
AHNAK	Neuroblast differentiation-associated protein AHNAK	S41	0.586696	0.0550285
Downregulated
Protein	Description	Position	logFC_3	adj.P.Val_3
LARP4	La-related protein 4	S647	-1.41437	0.00309932
SGOL1	Shugoshin-like 1	S256	-1.33509	0.000162966
TMPO	Lamina-associated polypeptide 2, isoform alpha;Thymopoietin;Thymopentin	S366	-1.20424	0.224261
WEE1	Wee1-like protein kinase	S139	-1.1435	0.00323108
ZMYM2	Zinc finger MYM-type protein 2	S958	-1.12959	0.0657324
OTUD4	OTU domain-containing protein 4	S893	-1.11764	0.0590298
U2AF2	Splicing factor U2AF 65 kDa subunit	S2	-1.10772	0.262019
DEK	Protein DEK	S251	-1.10602	0.37298
UBN2	Ubinuclein-2	S13	-1.09635	0.0829537
INO80B	INO80 complex subunit B	S351	-1.07722	0.24152
PCF11	Pre-mRNA cleavage complex 2 protein Pcf11	T1530	-1.07404	0.118265
DLGAP4	Disks large-associated protein 4	S973	-1.06341	0.476157
MTA3	Metastasis-associated protein MTA3	S428	-1.03287	0.0115976
HECTD1	E3 ubiquitin-protein ligase HECTD1	S1772	-1.0232	0.146329
SLX4	Structure-specific endonuclease subunit SLX4	S1206	-1.00701	0.0352021
TOP2B	DNA topoisomerase 2-beta	S1424	-1.00576	0.148962
ANKHD1	Ankyrin repeat and KH domain-containing protein 1	S1679	-0.983207	0.021503
ECT2	Protein ECT2	T359	-0.97786	0.00114332
OTUD4	OTU domain-containing protein 4	S546	-0.941656	0.000174405
ZNF608	Zinc finger protein 608	S627	-0.932047	0.00401349
GAPVD1	GTPase-activating protein and VPS9 domain-containing protein 1	S576	-0.93047	0.130254
SYNJ1	Synaptojanin-1	S1049	-0.911578	0.172843
ANKHD1	Ankyrin repeat and KH domain-containing protein 1	S1670	-0.907981	0.0070651
MDC1	Mediator of DNA damage checkpoint protein 1	T654	-0.895366	0.316247
RAPGEF2	Rap guanine nucleotide exchange factor 2	T1021	-0.891572	0.000649168
PSMG1	Proteasome assembly chaperone 1	T18	-0.889002	0.004852
ZNF608	Zinc finger protein 608	S963	-0.88578	0.000649168
CDCA7L	Cell division cycle-associated 7-like protein	S21	-0.879713	0.0963808
MAST4	Microtubule-associated serine/threonine-protein kinase 4	S1391	-0.878092	0.000851693
ITPR2	Inositol 1,4,5-trisphosphate receptor type 2	S1160	-0.875861	0.169389
H2AFX	Histone H2AX	T121	-0.869258	0.0363883
SMAP	Small acidic protein	S147	-0.865072	0.133624
PHF14	PHD finger protein 14	S84	-0.860392	0.0116591
KIAA1522	Uncharacterized protein KIAA1522	S421	-0.855845	0.281316
SCRIB	Protein scribble homolog	S504	-0.843623	0.307927
RIN1	Ras and Rab interactor 1	S351	-0.83701	0.0526168
ZDHHC5	Palmitoyltransferase ZDHHC5	S299	-0.830086	0.129785
BUB1	Mitotic checkpoint serine/threonine-protein kinase BUB1	S655	-0.826726	0.00526485
CENPF	Centromere protein F	S1255	-0.8174	0.172353
HNRNPC	Heterogeneous nuclear ribonucleoproteins C1/C2	S233	-0.815755	0.041639
PHF3	PHD finger protein 3	S125	-0.811984	0.0299286
FAM71E2	Protein FAM71E2	S608	-0.811037	0.402401
LEMD3	Inner nuclear membrane protein Man1	S144	-0.809093	0.0802162
BRWD1	Bromodomain and WD repeat-containing protein 1	S1475	-0.807971	0.0994406
ZC3H18	Zinc finger CCCH domain-containing protein 18	S6	-0.807665	0.116959
C6orf106	Uncharacterized protein C6orf106	S215	-0.80676	0.130173
NFAT5	Nuclear factor of activated T-cells 5	S229	-0.806269	0.0920819
FAM21A	WASH complex subunit FAM21A	S539	-0.806143	0.147798
PRRC2A	Protein PRRC2A	S1219	-0.800656	0.0472008
SUSD5	Sushi domain-containing protein 5	S240	-0.797958	0.0216962
SNX16	Sorting nexin-16	S298	-0.792017	0.178734
CDC20	Cell division cycle protein 20 homolog	T106	-0.790591	0.0626135
DBF4	Protein DBF4 homolog A	S359	-0.790442	0.211062
PCM1	Pericentriolar material 1 protein	S1958	-0.785623	0.0412581
FXR1	Fragile X mental retardation syndrome-related protein 1	S406	-0.78401	0.0196969
NEK9	Serine/threonine-protein kinase Nek9	T842	-0.783468	0.45578
CASC3	Protein CASC3	S373	-0.776889	0.173605
TOP2A	DNA topoisomerase 2-alpha	S1374	-0.775999	0.363892
DDX24	ATP-dependent RNA helicase DDX24	S295	-0.773469	0.0127508
SRSF11	Serine/arginine-rich splicing factor 11	S207	-0.771444	0.0423625
SUV39H1	Histone-lysine N-methyltransferase SUV39H1	S391	-0.768414	0.0754322
RNF20	E3 ubiquitin-protein ligase BRE1A	S525	-0.763685	0.0456243
TCOF1	Treacle protein	S1410	-0.760738	0.0583529
BCLAF1	Bcl-2-associated transcription factor 1	S385	-0.759629	0.3324
OTUD4	OTU domain-containing protein 4	S1024	-0.759551	0.0155472
TMEM237	Transmembrane protein 237	S49	-0.757937	0.17111
TUT1	Speckle targeted PIP5K1A-regulated poly(A) polymerase	S6	-0.756406	0.145979
HOOK1	Protein Hook homolog 1	S450	-0.754637	0.137355
VEPH1	Ventricular zone-expressed PH domain-containing protein homolog 1	S380	-0.754434	0.0105618
RBBP6	E3 ubiquitin-protein ligase RBBP6	S1328	-0.753337	0.0490828
SON	Protein SON	S1697	-0.749039	0.405186
HDGFRP2	Hepatoma-derived growth factor-related protein 2	T205	-0.746454	0.218983
AJUBA	LIM domain-containing protein ajuba	S230	-0.746306	0.0944668
LARP4	La-related protein 4	S597	-0.745692	0.0591859
NPM1	Nucleophosmin	S4	-0.744699	0.147851
BAZ2A	Bromodomain adjacent to zinc finger domain protein 2A	S1785	-0.739529	0.066326
AJUBA	LIM domain-containing protein ajuba	S119	-0.738095	0.0112518
MON2	Protein MON2 homolog	S1177	-0.737286	0.257089
RRP15	RRP15-like protein	S51	-0.73386	0.179633
PCM1	Pericentriolar material 1 protein	S69	-0.731566	0.038925
SKA3	Spindle and kinetochore-associated protein 3	T190	-0.730372	0.0236357
CDC23	Cell division cycle protein 23 homolog	S588	-0.727132	0.216417
L1CAM	Neural cell adhesion molecule L1	S1243	-0.726996	0.072852
ACBD5	Acyl-CoA-binding domain-containing protein 5	S262	-0.723977	0.00477578
TRIM44	Tripartite motif-containing protein 44	S336	-0.71994	0.00236105
RALBP1	RalA-binding protein 1	S463	-0.711539	0.194376
MTMR4	Myotubularin-related protein 4	S610	-0.708092	0.0795866
TOP2A	DNA topoisomerase 2-alpha	S1354	-0.706002	0.0250436
XAB2	Pre-mRNA-splicing factor SYF1	S851	-0.705584	0.356013
RB1	Retinoblastoma-associated protein	T821	-0.703484	0.0483443
PWP1	Periodic tryptophan protein 1 homolog	T86	-0.7034	0.0608859
FAM120A	Constitutive coactivator of PPAR-gamma-like protein 1	T655	-0.702743	0.186037
NOP14	Nucleolar protein 14	S148	-0.702551	0.0498838
CDC20	Cell division cycle protein 20 homolog	T69	-0.70227	0.0154743
MAP2	Microtubule-associated protein 2	S1480	-0.701155	0.010591
SLC4A7	Sodium bicarbonate cotransporter 3	S1198	-0.701096	0.00168365
ANXA2	Annexin A2	Y188	-0.700511	0.172025
TERF1	Telomeric repeat-binding factor 1	S11	-0.698703	0.395224
KMT2D	Histone-lysine N-methyltransferase 2D	S1671	-0.697515	0.0653354
PPIG	Peptidyl-prolyl cis-trans isomerase G	S744	-0.69561	0.19398
C1orf52	UPF0690 protein C1orf52	S158	-0.694143	0.0577816
FXR1	Fragile X mental retardation syndrome-related protein 1	S423	-0.692117	0.578692
CAMSAP3	Calmodulin-regulated spectrin-associated protein 3	S368	-0.689794	0.507702
KAT7	Histone acetyltransferase KAT7	S111	-0.688654	0.195958
LIG3	DNA ligase 3	T209	-0.686512	0.039175
HDGFRP2	Hepatoma-derived growth factor-related protein 2	T199	-0.682414	0.243181
YAP1	Transcriptional coactivator YAP1	S289	-0.680974	0.00693795
SCRIB	Protein scribble homolog	S668	-0.679577	0.485507
APC	Adenomatous polyposis coli protein	S2830	-0.679352	0.0132214
HDGFRP2	Hepatoma-derived growth factor-related protein 2	S240	-0.678652	0.0393426
GALNT4	Polypeptide N-acetylgalactosaminyltransferase 4	S50	-0.676669	0.00786935
PHF2	Lysine-specific demethylase PHF2	S882	-0.674673	0.0705946
CDCA7L	Cell division cycle-associated 7-like protein	S117	-0.666446	0.00843262
ADAD2	Adenosine deaminase domain-containing protein 2	Y553	-0.664293	0.505385
POC5	Centrosomal protein POC5	S109	-0.662156	0.0338685
KMT2C	Histone-lysine N-methyltransferase 2C	T2824	-0.658902	0.0776758
EIF4B	Eukaryotic translation initiation factor 4B	S445	-0.655862	0.204716
TMPO	Lamina-associated polypeptide 2, isoform alpha;Thymopoietin;Thymopentin	S370	-0.655585	0.355113
ANKRD26	Ankyrin repeat domain-containing protein 26	S631	-0.654325	0.00142925
UNC93B1	Protein unc-93 homolog B1	S550	-0.65413	0.137063
ANK3	Ankyrin-3	S847	-0.6512	0.366382
ACBD5	Acyl-CoA-binding domain-containing protein 5	S441	-0.651072	0.0105548
NUMB	Protein numb homolog	S438	-0.649498	0.0268989
PNN	Pinin	S66	-0.648383	0.174366
TWISTNB	DNA-directed RNA polymerase I subunit RPA43	S316	-0.648168	0.0378978
TBC1D2B	TBC1 domain family member 2B	S957	-0.646248	0.0615496
EPB41L4A	Band 4.1-like protein 4A	S389	-0.640418	0.000779324
TOP2A	DNA topoisomerase 2-alpha	S1351	-0.639833	0.122375
EIF3C;EIF3CL	Eukaryotic translation initiation factor 3 subunit C;Eukaryotic translation initiation factor 3 subunit C-like protein	S182	-0.638614	0.0153014
TOP2A	DNA topoisomerase 2-alpha	S1332	-0.637538	0.0262113
FYTTD1	UAP56-interacting factor	S23	-0.637174	0.0280385
LARP4	La-related protein 4	S583	-0.637029	0.00185108
LUZP1	Leucine zipper protein 1	S192	-0.636023	0.483532
IWS1	Protein IWS1 homolog	S377	-0.635326	0.273702
MIER1	Mesoderm induction early response protein 1	S488	-0.634962	0.0461874
ZNF592	Zinc finger protein 592	S78	-0.63419	0.0876514
CXXC1	CXXC-type zinc finger protein 1	S6	-0.634056	0.157047
DTNA	Dystrobrevin alpha	S458	-0.631969	0.0762507
TOP2A	DNA topoisomerase 2-alpha	S1297	-0.631304	0.085868
PKMYT1	Membrane-associated tyrosine- and threonine-specific cdc2-inhibitory kinase	S479	-0.631243	0.459415
ZC3HC1	Nuclear-interacting partner of ALK	S335	-0.628856	0.174578
PALM3	Paralemmin-3	S155	-0.628148	0.0363195
ZNF618	Zinc finger protein 618	S939	-0.627268	0.0352021
NOL8	Nucleolar protein 8	S331	-0.626907	0.312281
BTAF1	TATA-binding protein-associated factor 172	S224	-0.624223	0.0198517
RBM7	RNA-binding protein 7	S134	-0.623698	0.288191
CDK1;CDK2;CDK3	Cyclin-dependent kinase 1;Cyclin-dependent kinase 2;Cyclin-dependent kinase 3	Y15	-0.621485	0.0053581
TP53BP1	Tumor suppressor p53-binding protein 1	S507	-0.620826	0.0994406
NUP98	Nuclear pore complex protein Nup98-Nup96;Nuclear pore complex protein Nup98;Nuclear pore complex protein Nup96	T1000	-0.61922	0.130153
PSIP1	PC4 and SFRS1-interacting protein	S129	-0.619039	0.14814
RRN3	RNA polymerase I-specific transcription initiation factor RRN3	S172	-0.618258	0.156922
SIPA1L1	Signal-induced proliferation-associated 1-like protein 1	S1549	-0.61819	0.140773
MTDH	Protein LYRIC	S298	-0.618032	0.110657
SRRM2	Serine/arginine repetitive matrix protein 2	S271	-0.617303	0.12392
NCL	Nucleolin	T121	-0.616064	0.439331
LARP4	La-related protein 4	S722	-0.615556	0.0053581
TP53BP1	Tumor suppressor p53-binding protein 1	S265	-0.613822	0.423635
SLC4A7	Sodium bicarbonate cotransporter 3	S1213	-0.613475	0.00618634
KIAA0586	Protein TALPID3	S183	-0.612865	0.125143
CDC6	Cell division control protein 6 homolog	S45	-0.612537	0.0840778
RABGAP1	Rab GTPase-activating protein 1	T996	-0.611367	0.0218992
PABPC1;PABPC3	Polyadenylate-binding protein 1;Polyadenylate-binding protein 3	T631	-0.610823	0.266643
RAD21	Double-strand-break repair protein rad21 homolog	S9	-0.610574	0.515545
WEE1	Wee1-like protein kinase	T190	-0.606704	0.107277
HELB	DNA helicase B	S967	-0.606303	0.00285174
AHCTF1	Protein ELYS	S1283	-0.603577	0.129702
MAST4	Microtubule-associated serine/threonine-protein kinase 4	S2520	-0.599539	0.28281
SRRM1	Serine/arginine repetitive matrix protein 1	S465	-0.597154	0.161967
AHCTF1	Protein ELYS	S528	-0.595609	0.0909426
PTPN1	Tyrosine-protein phosphatase non-receptor type 1	S365	-0.594485	0.622418
ZCRB1	Zinc finger CCHC-type and RNA-binding motif-containing protein 1	S210	-0.592627	0.292548
SUCO	SUN domain-containing ossification factor	S1081	-0.591407	0.382787
RRAS2	Ras-related protein R-Ras2	T190	-0.590108	0.0733605
RABL6	Rab-like protein 6	S640	-0.588774	0.14814
PPIG	Peptidyl-prolyl cis-trans isomerase G	S745	-0.585355	0.0044016
